# Supplementary material for: A role of inflammaging in aortic aneurysm: new insights from bioinformatics analysis
Source: Front Immunol. 2023 Sep 6;14:1260688. doi: 10.3389/fimmu.2023.1260688 (PMC10511768; doi:10.3389/fimmu.2023.1260688)
Supplement: Supplementary file 1 [file Table_1.xlsx]

## Sheet: DataSheet
SUPPLEMENTARY TABLES
Table S1: Data cohort characteristics.
Table S2: Genes related to inflammation obtained from GeneCards.
Table S3: Genes related to aging obtained from GeneCards.
Table S4: Genes related to inflammaging.
Table S5: Human subject characteristics related to Figure 7.
Table S6: Human-Specific Primer Sequences for Genes.
Table S7: The primary antibodies used in this study.
Table S8: DEGs obtained from GSE140947 dataset by "Limma" package.
Table S9: DEGs obtained from GSE7084 dataset by "Limma" package.
Table S10: Genes contained in the highest correlated modules in WGCNA.
Table S11: GO enrichment analyses of DEGs from GSE140947 and GSE7084.
Table S12: KEGG pathway enrichment analyses of DEGs from GSE140947 and GSE7084.
Table S13: GSEA analysis of DEGs from GSE140947 and GSE7084.
Table S14: IADEGs obtained from GSE140947 and GSE7084.
Table S15: Hub IADEGs explored by MCODE and CytoHubba.
Table S16: Hub IADEGs explored by machine learning.
Table S17: TFs regulating hub IADEGs.
Table S18: miRNAs regulating hub IADEGs .

## Sheet: Table S1
Table S1: Data cohort characteristics.
GEO	Platform	Tissue	Samples(number)			Experiment type	Contributor(s)
		Homo sapiens	Total	AA	normal
GSE140947	GPL18573	aorta	24	12	12	array	Simons M, et al.
GSE7084	GPL2507	aorta	15	7	8	array	Tromp G, et al.
GSE47472	GPL10558	aorta	22	14	8	array	Gabel G, et al.

## Sheet: Table S2
Table S2: Genes related to inflammation obtained from GeneCards.
Gene Symbol	Description	Category	Gifts	GC Id	Relevance score	GeneCards Link
NLRP3	NLR Family Pyrin Domain Containing 3	Protein Coding	55	GC01P247415	57.5524	https://www.genecards.org/cgi-bin/carddisp.pl?gene=NLRP3
IL6	Interleukin 6	Protein Coding	59	GC07P022725	42.4976	https://www.genecards.org/cgi-bin/carddisp.pl?gene=IL6
TNF	Tumor Necrosis Factor	Protein Coding	59	GC06P100202	37.5066	https://www.genecards.org/cgi-bin/carddisp.pl?gene=TNF
IL10	Interleukin 10	Protein Coding	55	GC01M206767	35.1992	https://www.genecards.org/cgi-bin/carddisp.pl?gene=IL10
CRP	C-Reactive Protein	Protein Coding	53	GC01M159731	34.6871	https://www.genecards.org/cgi-bin/carddisp.pl?gene=CRP
TLR4	Toll Like Receptor 4	Protein Coding	58	GC09P117704	30.7862	https://www.genecards.org/cgi-bin/carddisp.pl?gene=TLR4
IL1B	Interleukin 1 Beta	Protein Coding	54	GC02M112829	27.7991	https://www.genecards.org/cgi-bin/carddisp.pl?gene=IL1B
CXCL8	C-X-C Motif Chemokine Ligand 8	Protein Coding	51	GC04P073740	27.6618	https://www.genecards.org/cgi-bin/carddisp.pl?gene=CXCL8
SYK	Spleen Associated Tyrosine Kinase	Protein Coding	56	GC09P094000	27.0735	https://www.genecards.org/cgi-bin/carddisp.pl?gene=SYK
NOD2	Nucleotide Binding Oligomerization Domain Containing 2	Protein Coding	55	GC16P050693	25.6615	https://www.genecards.org/cgi-bin/carddisp.pl?gene=NOD2
MEFV	MEFV Innate Immunity Regulator, Pyrin	Protein Coding	51	GC16M009924	22.7886	https://www.genecards.org/cgi-bin/carddisp.pl?gene=MEFV
TGFB1	Transforming Growth Factor Beta 1	Protein Coding	60	GC19M041301	22.0796	https://www.genecards.org/cgi-bin/carddisp.pl?gene=TGFB1
PTGS2	Prostaglandin-Endoperoxide Synthase 2	Protein Coding	56	GC01M186671	21.3792	https://www.genecards.org/cgi-bin/carddisp.pl?gene=PTGS2
HLA-DRB1	Major Histocompatibility Complex, Class II, DR Beta 1	Protein Coding	54	GC06M077947	21.3492	https://www.genecards.org/cgi-bin/carddisp.pl?gene=HLA-DRB1
TLR2	Toll Like Receptor 2	Protein Coding	59	GC04P153684	21.1985	https://www.genecards.org/cgi-bin/carddisp.pl?gene=TLR2
HLA-B	Major Histocompatibility Complex, Class I, B	Protein Coding	53	GC06M077857	20.7359	https://www.genecards.org/cgi-bin/carddisp.pl?gene=HLA-B
IL17A	Interleukin 17A	Protein Coding	50	GC06P052186	20.4784	https://www.genecards.org/cgi-bin/carddisp.pl?gene=IL17A
IL13	Interleukin 13	Protein Coding	50	GC05P132656	20.1458	https://www.genecards.org/cgi-bin/carddisp.pl?gene=IL13
CCL2	C-C Motif Chemokine Ligand 2	Protein Coding	56	GC17P034255	20.0105	https://www.genecards.org/cgi-bin/carddisp.pl?gene=CCL2
CTLA4	Cytotoxic T-Lymphocyte Associated Protein 4	Protein Coding	55	GC02P203854	19.3336	https://www.genecards.org/cgi-bin/carddisp.pl?gene=CTLA4
IL4	Interleukin 4	Protein Coding	53	GC05P132673	19.0886	https://www.genecards.org/cgi-bin/carddisp.pl?gene=IL4
IFNG	Interferon Gamma	Protein Coding	57	GC12M068154	19.0237	https://www.genecards.org/cgi-bin/carddisp.pl?gene=IFNG
IL1RN	Interleukin 1 Receptor Antagonist	Protein Coding	57	GC02P125228	18.1411	https://www.genecards.org/cgi-bin/carddisp.pl?gene=IL1RN
ELANE	Elastase, Neutrophil Expressed	Protein Coding	58	GC19P005129	18.095	https://www.genecards.org/cgi-bin/carddisp.pl?gene=ELANE
LINC02605	Long Intergenic Non-Protein Coding RNA 2605	RNA Gene	14	GC08P078838	18.0689	https://www.genecards.org/cgi-bin/carddisp.pl?gene=LINC02605
NFKB1	Nuclear Factor Kappa B Subunit 1	Protein Coding	60	GC04P102501	17.8688	https://www.genecards.org/cgi-bin/carddisp.pl?gene=NFKB1
PRTN3	Proteinase 3	Protein Coding	52	GC19P000840	17.8558	https://www.genecards.org/cgi-bin/carddisp.pl?gene=PRTN3
TNFRSF1A	TNF Receptor Superfamily Member 1A	Protein Coding	57	GC12M006328	17.5	https://www.genecards.org/cgi-bin/carddisp.pl?gene=TNFRSF1A
IL18	Interleukin 18	Protein Coding	51	GC11M112143	16.9104	https://www.genecards.org/cgi-bin/carddisp.pl?gene=IL18
PLG	Plasminogen	Protein Coding	56	GC06P160702	16.7065	https://www.genecards.org/cgi-bin/carddisp.pl?gene=PLG
MIR155	MicroRNA 155	RNA Gene	23	GC21P025573	16.6858	https://www.genecards.org/cgi-bin/carddisp.pl?gene=MIR155
HMGB1	High Mobility Group Box 1	Protein Coding	55	GC13M030456	16.4932	https://www.genecards.org/cgi-bin/carddisp.pl?gene=HMGB1
FOXP3	Forkhead Box P3	Protein Coding	53	GC0XM049250	16.3979	https://www.genecards.org/cgi-bin/carddisp.pl?gene=FOXP3
IL1A	Interleukin 1 Alpha	Protein Coding	52	GC02M112773	16.3713	https://www.genecards.org/cgi-bin/carddisp.pl?gene=IL1A
ICAM1	Intercellular Adhesion Molecule 1	Protein Coding	57	GC19P010988	16.2565	https://www.genecards.org/cgi-bin/carddisp.pl?gene=ICAM1
BDNF-AS	BDNF Antisense RNA	RNA Gene	24	GC11P027578	16.202	https://www.genecards.org/cgi-bin/carddisp.pl?gene=BDNF-AS
MIR21	MicroRNA 21	RNA Gene	26	GC17P072430	16.0679	https://www.genecards.org/cgi-bin/carddisp.pl?gene=MIR21
ALB	Albumin	Protein Coding	56	GC04P073397	16.0353	https://www.genecards.org/cgi-bin/carddisp.pl?gene=ALB
STAT3	Signal Transducer And Activator Of Transcription 3	Protein Coding	61	GC17M042313	16.0292	https://www.genecards.org/cgi-bin/carddisp.pl?gene=STAT3
H19	H19 Imprinted Maternally Expressed Transcript	RNA Gene	30	GC11M001995	15.6259	https://www.genecards.org/cgi-bin/carddisp.pl?gene=H19
PTPN22	Protein Tyrosine Phosphatase Non-Receptor Type 22	Protein Coding	54	GC01M113813	15.5866	https://www.genecards.org/cgi-bin/carddisp.pl?gene=PTPN22
MIR146A	MicroRNA 146a	RNA Gene	25	GC05P160485	15.5719	https://www.genecards.org/cgi-bin/carddisp.pl?gene=MIR146A
MIR223	MicroRNA 223	RNA Gene	25	GC0XP066018	15.4512	https://www.genecards.org/cgi-bin/carddisp.pl?gene=MIR223
MPO	Myeloperoxidase	Protein Coding	60	GC17M058269	15.1682	https://www.genecards.org/cgi-bin/carddisp.pl?gene=MPO
MMP1	Matrix Metallopeptidase 1	Protein Coding	57	GC11M106849	15.1642	https://www.genecards.org/cgi-bin/carddisp.pl?gene=MMP1
MMP9	Matrix Metallopeptidase 9	Protein Coding	61	GC20P046008	15.1423	https://www.genecards.org/cgi-bin/carddisp.pl?gene=MMP9
TNFAIP3	TNF Alpha Induced Protein 3	Protein Coding	55	GC06P137866	14.8179	https://www.genecards.org/cgi-bin/carddisp.pl?gene=TNFAIP3
LINC01672	Long Intergenic Non-Protein Coding RNA 1672	RNA Gene	14	GC01P007053	14.7544	https://www.genecards.org/cgi-bin/carddisp.pl?gene=LINC01672
FAS	Fas Cell Surface Death Receptor	Protein Coding	57	GC10P096667	14.6447	https://www.genecards.org/cgi-bin/carddisp.pl?gene=FAS
SOD2-OT1	SOD2 Overlapping Transcript 1	RNA Gene	15	GC06M159772	14.3598	https://www.genecards.org/cgi-bin/carddisp.pl?gene=SOD2-OT1
MROCKI	MARCKS Cis Regulating LncRNA Promoter Of Cytokines And Inflammation	RNA Gene	17	GC06M113869	14.2504	https://www.genecards.org/cgi-bin/carddisp.pl?gene=MROCKI
RIPK1	Receptor Interacting Serine/Threonine Kinase 1	Protein Coding	56	GC06P003449	14.0283	https://www.genecards.org/cgi-bin/carddisp.pl?gene=RIPK1
ILRUN	Inflammation And Lipid Regulator With UBA-Like And NBR1-Like Domains	Protein Coding	42	GC06M079147	13.8766	https://www.genecards.org/cgi-bin/carddisp.pl?gene=ILRUN
VEGFA	Vascular Endothelial Growth Factor A	Protein Coding	56	GC06P043770	13.7253	https://www.genecards.org/cgi-bin/carddisp.pl?gene=VEGFA
STAT1	Signal Transducer And Activator Of Transcription 1	Protein Coding	60	GC02M190908	13.7035	https://www.genecards.org/cgi-bin/carddisp.pl?gene=STAT1
CERNA3	Competing Endogenous LncRNA 3 For MiR-645	RNA Gene	14	GC08P056085	13.6261	https://www.genecards.org/cgi-bin/carddisp.pl?gene=CERNA3
SELE	Selectin E	Protein Coding	50	GC01M169722	13.6014	https://www.genecards.org/cgi-bin/carddisp.pl?gene=SELE
RNASE3	Ribonuclease A Family Member 3	Protein Coding	47	GC14P020891	13.5535	https://www.genecards.org/cgi-bin/carddisp.pl?gene=RNASE3
IRF5	Interferon Regulatory Factor 5	Protein Coding	53	GC07P128937	13.4592	https://www.genecards.org/cgi-bin/carddisp.pl?gene=IRF5
MIF	Macrophage Migration Inhibitory Factor	Protein Coding	55	GC22P023894	13.4425	https://www.genecards.org/cgi-bin/carddisp.pl?gene=MIF
VCAM1	Vascular Cell Adhesion Molecule 1	Protein Coding	52	GC01P100719	13.4389	https://www.genecards.org/cgi-bin/carddisp.pl?gene=VCAM1
CCR6	C-C Motif Chemokine Receptor 6	Protein Coding	50	GC06P167111	13.4297	https://www.genecards.org/cgi-bin/carddisp.pl?gene=CCR6
CCL11	C-C Motif Chemokine Ligand 11	Protein Coding	52	GC17P034285	13.4286	https://www.genecards.org/cgi-bin/carddisp.pl?gene=CCL11
IL2	Interleukin 2	Protein Coding	53	GC04M122451	13.3784	https://www.genecards.org/cgi-bin/carddisp.pl?gene=IL2
ITGAM	Integrin Subunit Alpha M	Protein Coding	55	GC16P045112	13.236	https://www.genecards.org/cgi-bin/carddisp.pl?gene=ITGAM
FASLG	Fas Ligand	Protein Coding	55	GC01P172628	13.2232	https://www.genecards.org/cgi-bin/carddisp.pl?gene=FASLG
IRAK1	Interleukin 1 Receptor Associated Kinase 1	Protein Coding	56	GC0XM154010	13.1184	https://www.genecards.org/cgi-bin/carddisp.pl?gene=IRAK1
PPARG	Peroxisome Proliferator Activated Receptor Gamma	Protein Coding	60	GC03P012287	13.0081	https://www.genecards.org/cgi-bin/carddisp.pl?gene=PPARG
MIR146B	MicroRNA 146b	RNA Gene	24	GC10P102436	12.9712	https://www.genecards.org/cgi-bin/carddisp.pl?gene=MIR146B
TLR3	Toll Like Receptor 3	Protein Coding	58	GC04P186059	12.9505	https://www.genecards.org/cgi-bin/carddisp.pl?gene=TLR3
ADIPOQ	Adiponectin, C1Q And Collagen Domain Containing	Protein Coding	53	GC03P186842	12.9103	https://www.genecards.org/cgi-bin/carddisp.pl?gene=ADIPOQ
TLR7	Toll Like Receptor 7	Protein Coding	55	GC0XP012867	12.8877	https://www.genecards.org/cgi-bin/carddisp.pl?gene=TLR7
RELA	RELA Proto-Oncogene, NF-KB Subunit	Protein Coding	59	GC11M065653	12.8604	https://www.genecards.org/cgi-bin/carddisp.pl?gene=RELA
INS	Insulin	Protein Coding	54	GC11M002159	12.8475	https://www.genecards.org/cgi-bin/carddisp.pl?gene=INS
IL5	Interleukin 5	Protein Coding	52	GC05M132541	12.8236	https://www.genecards.org/cgi-bin/carddisp.pl?gene=IL5
IL37	Interleukin 37	Protein Coding	46	GC02P125225	12.7242	https://www.genecards.org/cgi-bin/carddisp.pl?gene=IL37
ITGB2	Integrin Subunit Beta 2	Protein Coding	57	GC21M044885	12.6744	https://www.genecards.org/cgi-bin/carddisp.pl?gene=ITGB2
HMOX1	Heme Oxygenase 1	Protein Coding	59	GC22P035380	12.6212	https://www.genecards.org/cgi-bin/carddisp.pl?gene=HMOX1
JAK1	Janus Kinase 1	Protein Coding	60	GC01M064833	12.5536	https://www.genecards.org/cgi-bin/carddisp.pl?gene=JAK1
CSF2	Colony Stimulating Factor 2	Protein Coding	52	GC05P132073	12.5017	https://www.genecards.org/cgi-bin/carddisp.pl?gene=CSF2
IL23R	Interleukin 23 Receptor	Protein Coding	52	GC01P067138	12.3766	https://www.genecards.org/cgi-bin/carddisp.pl?gene=IL23R
MIR150	MicroRNA 150	RNA Gene	24	GC19M049500	12.2416	https://www.genecards.org/cgi-bin/carddisp.pl?gene=MIR150
IL10RA	Interleukin 10 Receptor Subunit Alpha	Protein Coding	53	GC11P117987	12.2065	https://www.genecards.org/cgi-bin/carddisp.pl?gene=IL10RA
CCL5	C-C Motif Chemokine Ligand 5	Protein Coding	51	GC17M035871	12.1658	https://www.genecards.org/cgi-bin/carddisp.pl?gene=CCL5
IKBKG	Inhibitor Of Nuclear Factor Kappa B Kinase Regulatory Subunit Gamma	Protein Coding	55	GC0XP154541	12.1503	https://www.genecards.org/cgi-bin/carddisp.pl?gene=IKBKG
CASP1	Caspase 1	Protein Coding	56	GC11M105025	12.089	https://www.genecards.org/cgi-bin/carddisp.pl?gene=CASP1
CCR5	C-C Motif Chemokine Receptor 5	Protein Coding	53	GC03P050771	11.9453	https://www.genecards.org/cgi-bin/carddisp.pl?gene=CCR5
CXCL10	C-X-C Motif Chemokine Ligand 10	Protein Coding	51	GC04M076021	11.9173	https://www.genecards.org/cgi-bin/carddisp.pl?gene=CXCL10
STAT4	Signal Transducer And Activator Of Transcription 4	Protein Coding	53	GC02M191029	11.9013	https://www.genecards.org/cgi-bin/carddisp.pl?gene=STAT4
APOE	Apolipoprotein E	Protein Coding	57	GC19P079864	11.7524	https://www.genecards.org/cgi-bin/carddisp.pl?gene=APOE
NOS2	Nitric Oxide Synthase 2	Protein Coding	56	GC17M027756	11.7413	https://www.genecards.org/cgi-bin/carddisp.pl?gene=NOS2
AGER	Advanced Glycosylation End-Product Specific Receptor	Protein Coding	54	GC06M032180	11.695	https://www.genecards.org/cgi-bin/carddisp.pl?gene=AGER
SMAD5-AS1	SMAD5 Antisense RNA 1	RNA Gene	26	GC05M136129	11.6154	https://www.genecards.org/cgi-bin/carddisp.pl?gene=SMAD5-AS1
OTULIN	OTU Deubiquitinase With Linear Linkage Specificity	Protein Coding	48	GC05P014667	11.6153	https://www.genecards.org/cgi-bin/carddisp.pl?gene=OTULIN
SAA1	Serum Amyloid A1	Protein Coding	46	GC11P018755	11.6127	https://www.genecards.org/cgi-bin/carddisp.pl?gene=SAA1
IL12A	Interleukin 12A	Protein Coding	51	GC03P159988	11.603	https://www.genecards.org/cgi-bin/carddisp.pl?gene=IL12A
MALAT1	Metastasis Associated Lung Adenocarcinoma Transcript 1	RNA Gene	27	GC11P072196	11.6012	https://www.genecards.org/cgi-bin/carddisp.pl?gene=MALAT1
SPP1	Secreted Phosphoprotein 1	Protein Coding	53	GC04P087975	11.532	https://www.genecards.org/cgi-bin/carddisp.pl?gene=SPP1
RETN	Resistin	Protein Coding	50	GC19P007669	11.4574	https://www.genecards.org/cgi-bin/carddisp.pl?gene=RETN
MIR125A	MicroRNA 125a	RNA Gene	23	GC19P080165	11.4195	https://www.genecards.org/cgi-bin/carddisp.pl?gene=MIR125A
CCR1	C-C Motif Chemokine Receptor 1	Protein Coding	52	GC03M046218	11.3806	https://www.genecards.org/cgi-bin/carddisp.pl?gene=CCR1
ABCB4	ATP Binding Cassette Subfamily B Member 4	Protein Coding	54	GC07M087365	11.2827	https://www.genecards.org/cgi-bin/carddisp.pl?gene=ABCB4
CFTR	CF Transmembrane Conductance Regulator	Protein Coding	58	GC07P117287	11.2772	https://www.genecards.org/cgi-bin/carddisp.pl?gene=CFTR
PGR-AS1	PGR Antisense RNA 1	RNA Gene	13	GC11P101131	11.2331	https://www.genecards.org/cgi-bin/carddisp.pl?gene=PGR-AS1
MIR34A	MicroRNA 34a	RNA Gene	25	GC01M009630	11.1871	https://www.genecards.org/cgi-bin/carddisp.pl?gene=MIR34A
CD4	CD4 Molecule	Protein Coding	57	GC12P006786	11.1813	https://www.genecards.org/cgi-bin/carddisp.pl?gene=CD4
LEP	Leptin	Protein Coding	53	GC07P128241	11.1762	https://www.genecards.org/cgi-bin/carddisp.pl?gene=LEP
MIR221	MicroRNA 221	RNA Gene	23	GC0XM045746	11.1726	https://www.genecards.org/cgi-bin/carddisp.pl?gene=MIR221
ALOX5	Arachidonate 5-Lipoxygenase	Protein Coding	54	GC10P045374	11.109	https://www.genecards.org/cgi-bin/carddisp.pl?gene=ALOX5
STING1	Stimulator Of Interferon Response CGAMP Interactor 1	Protein Coding	48	GC05M139480	11.0879	https://www.genecards.org/cgi-bin/carddisp.pl?gene=STING1
MIR122	MicroRNA 122	RNA Gene	25	GC18P058451	11.0463	https://www.genecards.org/cgi-bin/carddisp.pl?gene=MIR122
NFKBIA	NFKB Inhibitor Alpha	Protein Coding	57	GC14M035401	10.9571	https://www.genecards.org/cgi-bin/carddisp.pl?gene=NFKBIA
SERPINA1	Serpin Family A Member 1	Protein Coding	56	GC14M094376	10.878	https://www.genecards.org/cgi-bin/carddisp.pl?gene=SERPINA1
SERPINE1	Serpin Family E Member 1	Protein Coding	57	GC07P101127	10.8328	https://www.genecards.org/cgi-bin/carddisp.pl?gene=SERPINE1
PSTPIP1	Proline-Serine-Threonine Phosphatase Interacting Protein 1	Protein Coding	51	GC15P076993	10.8235	https://www.genecards.org/cgi-bin/carddisp.pl?gene=PSTPIP1
S100A9	S100 Calcium Binding Protein A9	Protein Coding	50	GC01P153357	10.823	https://www.genecards.org/cgi-bin/carddisp.pl?gene=S100A9
SELP	Selectin P	Protein Coding	52	GC01M169558	10.7977	https://www.genecards.org/cgi-bin/carddisp.pl?gene=SELP
HLA-DQB1	Major Histocompatibility Complex, Class II, DQ Beta 1	Protein Coding	49	GC06M077956	10.7774	https://www.genecards.org/cgi-bin/carddisp.pl?gene=HLA-DQB1
MYD88	MYD88 Innate Immune Signal Transduction Adaptor	Protein Coding	56	GC03P038172	10.75	https://www.genecards.org/cgi-bin/carddisp.pl?gene=MYD88
IL1R1	Interleukin 1 Receptor Type 1	Protein Coding	53	GC02P102136	10.6974	https://www.genecards.org/cgi-bin/carddisp.pl?gene=IL1R1
ABCB1	ATP Binding Cassette Subfamily B Member 1	Protein Coding	57	GC07M087504	10.6769	https://www.genecards.org/cgi-bin/carddisp.pl?gene=ABCB1
CHI3L1	Chitinase 3 Like 1	Protein Coding	51	GC01M203148	10.669	https://www.genecards.org/cgi-bin/carddisp.pl?gene=CHI3L1
TMX2-CTNND1	TMX2-CTNND1 Readthrough (NMD Candidate)	RNA Gene	19	GC11P057712	10.6432	https://www.genecards.org/cgi-bin/carddisp.pl?gene=TMX2-CTNND1
MEG3	Maternally Expressed 3	RNA Gene	31	GC14P111860	10.624	https://www.genecards.org/cgi-bin/carddisp.pl?gene=MEG3
LTA	Lymphotoxin Alpha	Protein Coding	49	GC06P100200	10.6237	https://www.genecards.org/cgi-bin/carddisp.pl?gene=LTA
MIR126	MicroRNA 126	RNA Gene	25	GC09P136670	10.5666	https://www.genecards.org/cgi-bin/carddisp.pl?gene=MIR126
MAPK14	Mitogen-Activated Protein Kinase 14	Protein Coding	58	GC06P100333	10.555	https://www.genecards.org/cgi-bin/carddisp.pl?gene=MAPK14
EGFR	Epidermal Growth Factor Receptor	Protein Coding	62	GC07P055019	10.4778	https://www.genecards.org/cgi-bin/carddisp.pl?gene=EGFR
TP53	Tumor Protein P53	Protein Coding	61	GC17M007661	10.4736	https://www.genecards.org/cgi-bin/carddisp.pl?gene=TP53
IL33	Interleukin 33	Protein Coding	46	GC09P008027	10.4266	https://www.genecards.org/cgi-bin/carddisp.pl?gene=IL33
MIR214	MicroRNA 214	RNA Gene	25	GC01M172234	10.4128	https://www.genecards.org/cgi-bin/carddisp.pl?gene=MIR214
PIK3CG	Phosphatidylinositol-4,5-Bisphosphate 3-Kinase Catalytic Subunit Gamma	Protein Coding	55	GC07P106865	10.3914	https://www.genecards.org/cgi-bin/carddisp.pl?gene=PIK3CG
MIR197	MicroRNA 197	RNA Gene	21	GC01P109598	10.372	https://www.genecards.org/cgi-bin/carddisp.pl?gene=MIR197
TLR9	Toll Like Receptor 9	Protein Coding	53	GC03M052225	10.3665	https://www.genecards.org/cgi-bin/carddisp.pl?gene=TLR9
MIR142	MicroRNA 142	RNA Gene	24	GC17M058331	10.3549	https://www.genecards.org/cgi-bin/carddisp.pl?gene=MIR142
CD40LG	CD40 Ligand	Protein Coding	57	GC0XP136649	10.3391	https://www.genecards.org/cgi-bin/carddisp.pl?gene=CD40LG
FLG	Filaggrin	Protein Coding	49	GC01M154231	10.3299	https://www.genecards.org/cgi-bin/carddisp.pl?gene=FLG
HLA-DPB1	Major Histocompatibility Complex, Class II, DP Beta 1	Protein Coding	52	GC06P100240	10.3083	https://www.genecards.org/cgi-bin/carddisp.pl?gene=HLA-DPB1
KNG1	Kininogen 1	Protein Coding	55	GC03P186717	10.2376	https://www.genecards.org/cgi-bin/carddisp.pl?gene=KNG1
ADA2	Adenosine Deaminase 2	Protein Coding	48	GC22M017246	10.2154	https://www.genecards.org/cgi-bin/carddisp.pl?gene=ADA2
CARD8	Caspase Recruitment Domain Family Member 8	Protein Coding	46	GC19M076834	10.1961	https://www.genecards.org/cgi-bin/carddisp.pl?gene=CARD8
IL12RB1	Interleukin 12 Receptor Subunit Beta 1	Protein Coding	52	GC19M018058	10.185	https://www.genecards.org/cgi-bin/carddisp.pl?gene=IL12RB1
S100A8	S100 Calcium Binding Protein A8	Protein Coding	48	GC01M154258	10.1704	https://www.genecards.org/cgi-bin/carddisp.pl?gene=S100A8
PDCD1	Programmed Cell Death 1	Protein Coding	55	GC02M241849	10.1699	https://www.genecards.org/cgi-bin/carddisp.pl?gene=PDCD1
CCL3	C-C Motif Chemokine Ligand 3	Protein Coding	46	GC17M036088	10.1664	https://www.genecards.org/cgi-bin/carddisp.pl?gene=CCL3
HLA-DQA1	Major Histocompatibility Complex, Class II, DQ Alpha 1	Protein Coding	50	GC06P100233	10.1643	https://www.genecards.org/cgi-bin/carddisp.pl?gene=HLA-DQA1
PTX3	Pentraxin 3	Protein Coding	50	GC03P157436	10.1633	https://www.genecards.org/cgi-bin/carddisp.pl?gene=PTX3
NLRP1	NLR Family Pyrin Domain Containing 1	Protein Coding	50	GC17M005499	10.1573	https://www.genecards.org/cgi-bin/carddisp.pl?gene=NLRP1
TSLP	Thymic Stromal Lymphopoietin	Protein Coding	46	GC05P111070	10.1425	https://www.genecards.org/cgi-bin/carddisp.pl?gene=TSLP
DEFB4A	Defensin Beta 4A	Protein Coding	42	GC08P008153	10.1138	https://www.genecards.org/cgi-bin/carddisp.pl?gene=DEFB4A
AKT1	AKT Serine/Threonine Kinase 1	Protein Coding	61	GC14M104769	10.0552	https://www.genecards.org/cgi-bin/carddisp.pl?gene=AKT1
SERPINA3	Serpin Family A Member 3	Protein Coding	50	GC14P094612	10.0344	https://www.genecards.org/cgi-bin/carddisp.pl?gene=SERPINA3
MIR222	MicroRNA 222	RNA Gene	23	GC0XM045747	9.99457	https://www.genecards.org/cgi-bin/carddisp.pl?gene=MIR222
MIR483	MicroRNA 483	RNA Gene	23	GC11M007355	9.95321	https://www.genecards.org/cgi-bin/carddisp.pl?gene=MIR483
UBA1	Ubiquitin Like Modifier Activating Enzyme 1	Protein Coding	56	GC0XP047190	9.9524	https://www.genecards.org/cgi-bin/carddisp.pl?gene=UBA1
MIR494	MicroRNA 494	RNA Gene	19	GC14P111896	9.95176	https://www.genecards.org/cgi-bin/carddisp.pl?gene=MIR494
F2	Coagulation Factor II, Thrombin	Protein Coding	56	GC11P046793	9.89575	https://www.genecards.org/cgi-bin/carddisp.pl?gene=F2
IL2RA	Interleukin 2 Receptor Subunit Alpha	Protein Coding	57	GC10M006010	9.89252	https://www.genecards.org/cgi-bin/carddisp.pl?gene=IL2RA
IFNGR1	Interferon Gamma Receptor 1	Protein Coding	58	GC06M137197	9.88618	https://www.genecards.org/cgi-bin/carddisp.pl?gene=IFNGR1
MIR17	MicroRNA 17	RNA Gene	22	GC13P091350	9.79062	https://www.genecards.org/cgi-bin/carddisp.pl?gene=MIR17
C4A	Complement C4A (Rodgers Blood Group)	Protein Coding	50	GC06P100225	9.73551	https://www.genecards.org/cgi-bin/carddisp.pl?gene=C4A
ACE	Angiotensin I Converting Enzyme	Protein Coding	59	GC17P063477	9.66906	https://www.genecards.org/cgi-bin/carddisp.pl?gene=ACE
CXCL2	C-X-C Motif Chemokine Ligand 2	Protein Coding	46	GC04M074097	9.65826	https://www.genecards.org/cgi-bin/carddisp.pl?gene=CXCL2
IL10RB	Interleukin 10 Receptor Subunit Beta	Protein Coding	52	GC21P033266	9.6545	https://www.genecards.org/cgi-bin/carddisp.pl?gene=IL10RB
MMP3	Matrix Metallopeptidase 3	Protein Coding	57	GC11M102835	9.55825	https://www.genecards.org/cgi-bin/carddisp.pl?gene=MMP3
CIITA	Class II Major Histocompatibility Complex Transactivator	Protein Coding	51	GC16P020105	9.55273	https://www.genecards.org/cgi-bin/carddisp.pl?gene=CIITA
FCGR2A	Fc Gamma Receptor IIa	Protein Coding	55	GC01P161505	9.53152	https://www.genecards.org/cgi-bin/carddisp.pl?gene=FCGR2A
MIR30A	MicroRNA 30a	RNA Gene	22	GC06M071403	9.46026	https://www.genecards.org/cgi-bin/carddisp.pl?gene=MIR30A
NLRP12	NLR Family Pyrin Domain Containing 12	Protein Coding	51	GC19M053793	9.45419	https://www.genecards.org/cgi-bin/carddisp.pl?gene=NLRP12
CYBB	Cytochrome B-245 Beta Chain	Protein Coding	56	GC0XP037780	9.44361	https://www.genecards.org/cgi-bin/carddisp.pl?gene=CYBB
IKBKB	Inhibitor Of Nuclear Factor Kappa B Kinase Subunit Beta	Protein Coding	61	GC08P042271	9.43014	https://www.genecards.org/cgi-bin/carddisp.pl?gene=IKBKB
C3	Complement C3	Protein Coding	56	GC19M006677	9.41409	https://www.genecards.org/cgi-bin/carddisp.pl?gene=C3
THBD	Thrombomodulin	Protein Coding	53	GC20M023026	9.41227	https://www.genecards.org/cgi-bin/carddisp.pl?gene=THBD
SOCS1	Suppressor Of Cytokine Signaling 1	Protein Coding	52	GC16M012729	9.39872	https://www.genecards.org/cgi-bin/carddisp.pl?gene=SOCS1
HFE	Homeostatic Iron Regulator	Protein Coding	52	GC06P026087	9.33425	https://www.genecards.org/cgi-bin/carddisp.pl?gene=HFE
PTGS1	Prostaglandin-Endoperoxide Synthase 1	Protein Coding	53	GC09P122370	9.31644	https://www.genecards.org/cgi-bin/carddisp.pl?gene=PTGS1
CXCL1	C-X-C Motif Chemokine Ligand 1	Protein Coding	50	GC04P073869	9.28601	https://www.genecards.org/cgi-bin/carddisp.pl?gene=CXCL1
ABCD1	ATP Binding Cassette Subfamily D Member 1	Protein Coding	53	GC0XP153724	9.23615	https://www.genecards.org/cgi-bin/carddisp.pl?gene=ABCD1
LCN2	Lipocalin 2	Protein Coding	52	GC09P128149	9.20123	https://www.genecards.org/cgi-bin/carddisp.pl?gene=LCN2
HP	Haptoglobin	Protein Coding	52	GC16P073068	9.18389	https://www.genecards.org/cgi-bin/carddisp.pl?gene=HP
SELL	Selectin L	Protein Coding	50	GC01M169690	9.17527	https://www.genecards.org/cgi-bin/carddisp.pl?gene=SELL
CXCR3	C-X-C Motif Chemokine Receptor 3	Protein Coding	51	GC0XM071615	9.16626	https://www.genecards.org/cgi-bin/carddisp.pl?gene=CXCR3
MIR381	MicroRNA 381	RNA Gene	20	GC14P111884	9.15722	https://www.genecards.org/cgi-bin/carddisp.pl?gene=MIR381
IFIH1	Interferon Induced With Helicase C Domain 1	Protein Coding	55	GC02M162267	9.15409	https://www.genecards.org/cgi-bin/carddisp.pl?gene=IFIH1
CP	Ceruloplasmin	Protein Coding	55	GC03M149162	9.10751	https://www.genecards.org/cgi-bin/carddisp.pl?gene=CP
NFE2L2	NFE2 Like BZIP Transcription Factor 2	Protein Coding	58	GC02M177227	9.10028	https://www.genecards.org/cgi-bin/carddisp.pl?gene=NFE2L2
IL12B	Interleukin 12B	Protein Coding	52	GC05M159314	9.08607	https://www.genecards.org/cgi-bin/carddisp.pl?gene=IL12B
IRGM	Immunity Related GTPase M	Protein Coding	42	GC05P150846	9.08585	https://www.genecards.org/cgi-bin/carddisp.pl?gene=IRGM
MIR210	MicroRNA 210	RNA Gene	23	GC11M007277	9.07832	https://www.genecards.org/cgi-bin/carddisp.pl?gene=MIR210
ERAP1	Endoplasmic Reticulum Aminopeptidase 1	Protein Coding	53	GC05M096760	9.0572	https://www.genecards.org/cgi-bin/carddisp.pl?gene=ERAP1
BTNL2	Butyrophilin Like 2	Protein Coding	45	GC06M032393	9.05432	https://www.genecards.org/cgi-bin/carddisp.pl?gene=BTNL2
GAS5	Growth Arrest Specific 5	RNA Gene	26	GC01M173947	9.04256	https://www.genecards.org/cgi-bin/carddisp.pl?gene=GAS5
IL17F	Interleukin 17F	Protein Coding	50	GC06M078287	9.00025	https://www.genecards.org/cgi-bin/carddisp.pl?gene=IL17F
MVK	Mevalonate Kinase	Protein Coding	54	GC12P109573	8.96075	https://www.genecards.org/cgi-bin/carddisp.pl?gene=MVK
TNIP1	TNFAIP3 Interacting Protein 1	Protein Coding	45	GC05M151029	8.94937	https://www.genecards.org/cgi-bin/carddisp.pl?gene=TNIP1
ELF4	E74 Like ETS Transcription Factor 4	Protein Coding	48	GC0XM130064	8.9467	https://www.genecards.org/cgi-bin/carddisp.pl?gene=ELF4
TREX1	Three Prime Repair Exonuclease 1	Protein Coding	49	GC03P050895	8.89626	https://www.genecards.org/cgi-bin/carddisp.pl?gene=TREX1
HLA-A	Major Histocompatibility Complex, Class I, A	Protein Coding	53	GC06P100155	8.86002	https://www.genecards.org/cgi-bin/carddisp.pl?gene=HLA-A
RBCK1	RANBP2-Type And C3HC4-Type Zinc Finger Containing 1	Protein Coding	48	GC20P000407	8.85668	https://www.genecards.org/cgi-bin/carddisp.pl?gene=RBCK1
TNFSF11	TNF Superfamily Member 11	Protein Coding	56	GC13P042562	8.85204	https://www.genecards.org/cgi-bin/carddisp.pl?gene=TNFSF11
NLRC4	NLR Family CARD Domain Containing 4	Protein Coding	51	GC02M032224	8.85134	https://www.genecards.org/cgi-bin/carddisp.pl?gene=NLRC4
PLA2G7	Phospholipase A2 Group VII	Protein Coding	56	GC06M046704	8.83737	https://www.genecards.org/cgi-bin/carddisp.pl?gene=PLA2G7
NFKB2	Nuclear Factor Kappa B Subunit 2	Protein Coding	59	GC10P102394	8.82096	https://www.genecards.org/cgi-bin/carddisp.pl?gene=NFKB2
CD14	CD14 Molecule	Protein Coding	53	GC05M140631	8.81941	https://www.genecards.org/cgi-bin/carddisp.pl?gene=CD14
MIR452	MicroRNA 452	RNA Gene	18	GC0XM151959	8.80052	https://www.genecards.org/cgi-bin/carddisp.pl?gene=MIR452
IL6ST	Interleukin 6 Cytokine Family Signal Transducer	Protein Coding	56	GC05M055935	8.75051	https://www.genecards.org/cgi-bin/carddisp.pl?gene=IL6ST
TNFSF15	TNF Superfamily Member 15	Protein Coding	51	GC09M114784	8.72637	https://www.genecards.org/cgi-bin/carddisp.pl?gene=TNFSF15
MIR199A1	MicroRNA 199a-1	RNA Gene	22	GC19M010817	8.65631	https://www.genecards.org/cgi-bin/carddisp.pl?gene=MIR199A1
C4B	Complement C4B (Chido Blood Group)	Protein Coding	48	GC06P032014	8.63995	https://www.genecards.org/cgi-bin/carddisp.pl?gene=C4B
TTR	Transthyretin	Protein Coding	55	GC18P031557	8.63331	https://www.genecards.org/cgi-bin/carddisp.pl?gene=TTR
PPARA	Peroxisome Proliferator Activated Receptor Alpha	Protein Coding	51	GC22P046150	8.62018	https://www.genecards.org/cgi-bin/carddisp.pl?gene=PPARA
MIR7-3HG	MIR7-3 Host Gene	RNA Gene	29	GC19P005386	8.59958	https://www.genecards.org/cgi-bin/carddisp.pl?gene=MIR7-3HG
DNASE1	Deoxyribonuclease 1	Protein Coding	50	GC16P003611	8.55967	https://www.genecards.org/cgi-bin/carddisp.pl?gene=DNASE1
IL36RN	Interleukin 36 Receptor Antagonist	Protein Coding	50	GC02P125227	8.46797	https://www.genecards.org/cgi-bin/carddisp.pl?gene=IL36RN
NOD1	Nucleotide Binding Oligomerization Domain Containing 1	Protein Coding	50	GC07M030424	8.44802	https://www.genecards.org/cgi-bin/carddisp.pl?gene=NOD1
CSF3	Colony Stimulating Factor 3	Protein Coding	47	GC17P040015	8.43934	https://www.genecards.org/cgi-bin/carddisp.pl?gene=CSF3
PIK3CD	Phosphatidylinositol-4,5-Bisphosphate 3-Kinase Catalytic Subunit Delta	Protein Coding	60	GC01P009628	8.40792	https://www.genecards.org/cgi-bin/carddisp.pl?gene=PIK3CD
VWF	Von Willebrand Factor	Protein Coding	55	GC12M005949	8.39721	https://www.genecards.org/cgi-bin/carddisp.pl?gene=VWF
HLA-DPA1	Major Histocompatibility Complex, Class II, DP Alpha 1	Protein Coding	48	GC06M033064	8.39408	https://www.genecards.org/cgi-bin/carddisp.pl?gene=HLA-DPA1
CCL4	C-C Motif Chemokine Ligand 4	Protein Coding	47	GC17P036103	8.39408	https://www.genecards.org/cgi-bin/carddisp.pl?gene=CCL4
TLR1	Toll Like Receptor 1	Protein Coding	55	GC04M038793	8.39397	https://www.genecards.org/cgi-bin/carddisp.pl?gene=TLR1
TRAF6	TNF Receptor Associated Factor 6	Protein Coding	53	GC11M036467	8.37753	https://www.genecards.org/cgi-bin/carddisp.pl?gene=TRAF6
PIK3CA	Phosphatidylinositol-4,5-Bisphosphate 3-Kinase Catalytic Subunit Alpha	Protein Coding	59	GC03P179148	8.37017	https://www.genecards.org/cgi-bin/carddisp.pl?gene=PIK3CA
CD8A	CD8 Subunit Alpha	Protein Coding	54	GC02M086784	8.34703	https://www.genecards.org/cgi-bin/carddisp.pl?gene=CD8A
IL22	Interleukin 22	Protein Coding	49	GC12M068248	8.33882	https://www.genecards.org/cgi-bin/carddisp.pl?gene=IL22
XIAP	X-Linked Inhibitor Of Apoptosis	Protein Coding	59	GC0XP123859	8.31185	https://www.genecards.org/cgi-bin/carddisp.pl?gene=XIAP
MMP2	Matrix Metallopeptidase 2	Protein Coding	60	GC16P055390	8.29949	https://www.genecards.org/cgi-bin/carddisp.pl?gene=MMP2
MBL2	Mannose Binding Lectin 2	Protein Coding	53	GC10M052760	8.25779	https://www.genecards.org/cgi-bin/carddisp.pl?gene=MBL2
TBX21	T-Box Transcription Factor 21	Protein Coding	52	GC17P047733	8.25683	https://www.genecards.org/cgi-bin/carddisp.pl?gene=TBX21
IL1RAPL2	Interleukin 1 Receptor Accessory Protein Like 2	Protein Coding	47	GC0XP104566	8.2249	https://www.genecards.org/cgi-bin/carddisp.pl?gene=IL1RAPL2
MIR23A	MicroRNA 23a	RNA Gene	23	GC19M015117	8.21744	https://www.genecards.org/cgi-bin/carddisp.pl?gene=MIR23A
MAD1L1	Mitotic Arrest Deficient 1 Like 1	Protein Coding	52	GC07M001815	8.19777	https://www.genecards.org/cgi-bin/carddisp.pl?gene=MAD1L1
IL4R	Interleukin 4 Receptor	Protein Coding	55	GC16P044786	8.16639	https://www.genecards.org/cgi-bin/carddisp.pl?gene=IL4R
CYBA	Cytochrome B-245 Alpha Chain	Protein Coding	55	GC16M088643	8.15107	https://www.genecards.org/cgi-bin/carddisp.pl?gene=CYBA
TNFRSF1B	TNF Receptor Superfamily Member 1B	Protein Coding	56	GC01P012366	8.1502	https://www.genecards.org/cgi-bin/carddisp.pl?gene=TNFRSF1B
LACC1	Laccase Domain Containing 1	Protein Coding	44	GC13P043879	8.0963	https://www.genecards.org/cgi-bin/carddisp.pl?gene=LACC1
FCGR2B	Fc Gamma Receptor IIb	Protein Coding	56	GC01P161926	8.06205	https://www.genecards.org/cgi-bin/carddisp.pl?gene=FCGR2B
CYBC1	Cytochrome B-245 Chaperone 1	Protein Coding	42	GC17M082443	8.01455	https://www.genecards.org/cgi-bin/carddisp.pl?gene=CYBC1
LMNA	Lamin A/C	Protein Coding	56	GC01P156082	7.96843	https://www.genecards.org/cgi-bin/carddisp.pl?gene=LMNA
ANXA1	Annexin A1	Protein Coding	54	GC09P073151	7.96608	https://www.genecards.org/cgi-bin/carddisp.pl?gene=ANXA1
TMEM67	Transmembrane Protein 67	Protein Coding	47	GC08P093754	7.92273	https://www.genecards.org/cgi-bin/carddisp.pl?gene=TMEM67
XIST	X Inactive Specific Transcript	RNA Gene	26	GC0XM073820	7.91337	https://www.genecards.org/cgi-bin/carddisp.pl?gene=XIST
TGFB2	Transforming Growth Factor Beta 2	Protein Coding	58	GC01P218345	7.90232	https://www.genecards.org/cgi-bin/carddisp.pl?gene=TGFB2
MIR486-1	MicroRNA 486-1	RNA Gene	21	GC08M041660	7.90051	https://www.genecards.org/cgi-bin/carddisp.pl?gene=MIR486-1
NCF4	Neutrophil Cytosolic Factor 4	Protein Coding	55	GC22P036860	7.88219	https://www.genecards.org/cgi-bin/carddisp.pl?gene=NCF4
CDKN2B-AS1	CDKN2B Antisense RNA 1	RNA Gene	26	GC09P021994	7.85963	https://www.genecards.org/cgi-bin/carddisp.pl?gene=CDKN2B-AS1
MIR132	MicroRNA 132	RNA Gene	24	GC17M002049	7.84869	https://www.genecards.org/cgi-bin/carddisp.pl?gene=MIR132
LINC-ROR	Long Intergenic Non-Protein Coding RNA, Regulator Of Reprogramming	RNA Gene	19	GC18M057054	7.81851	https://www.genecards.org/cgi-bin/carddisp.pl?gene=LINC-ROR
LTF	Lactotransferrin	Protein Coding	52	GC03M046435	7.80789	https://www.genecards.org/cgi-bin/carddisp.pl?gene=LTF
COL7A1	Collagen Type VII Alpha 1 Chain	Protein Coding	50	GC03M048564	7.80155	https://www.genecards.org/cgi-bin/carddisp.pl?gene=COL7A1
IL17RA	Interleukin 17 Receptor A	Protein Coding	53	GC22P048954	7.79782	https://www.genecards.org/cgi-bin/carddisp.pl?gene=IL17RA
IL2RB	Interleukin 2 Receptor Subunit Beta	Protein Coding	57	GC22M065940	7.7908	https://www.genecards.org/cgi-bin/carddisp.pl?gene=IL2RB
CD28	CD28 Molecule	Protein Coding	55	GC02P203706	7.78802	https://www.genecards.org/cgi-bin/carddisp.pl?gene=CD28
TLR5	Toll Like Receptor 5	Protein Coding	53	GC01M223109	7.77661	https://www.genecards.org/cgi-bin/carddisp.pl?gene=TLR5
NCF1	Neutrophil Cytosolic Factor 1	Protein Coding	53	GC07P078456	7.77512	https://www.genecards.org/cgi-bin/carddisp.pl?gene=NCF1
IRAK3	Interleukin 1 Receptor Associated Kinase 3	Protein Coding	54	GC12P066368	7.72534	https://www.genecards.org/cgi-bin/carddisp.pl?gene=IRAK3
FPR2	Formyl Peptide Receptor 2	Protein Coding	53	GC19P051752	7.71859	https://www.genecards.org/cgi-bin/carddisp.pl?gene=FPR2
TIMP1	TIMP Metallopeptidase Inhibitor 1	Protein Coding	52	GC0XP047831	7.70247	https://www.genecards.org/cgi-bin/carddisp.pl?gene=TIMP1
CD40	CD40 Molecule	Protein Coding	57	GC20P046118	7.69802	https://www.genecards.org/cgi-bin/carddisp.pl?gene=CD40
F2RL1	F2R Like Trypsin Receptor 1	Protein Coding	51	GC05P076818	7.69611	https://www.genecards.org/cgi-bin/carddisp.pl?gene=F2RL1
F3	Coagulation Factor III, Tissue Factor	Protein Coding	52	GC01M094667	7.68949	https://www.genecards.org/cgi-bin/carddisp.pl?gene=F3
TLR6	Toll Like Receptor 6	Protein Coding	52	GC04M038828	7.66707	https://www.genecards.org/cgi-bin/carddisp.pl?gene=TLR6
CXCL12	C-X-C Motif Chemokine Ligand 12	Protein Coding	51	GC10M044370	7.63611	https://www.genecards.org/cgi-bin/carddisp.pl?gene=CXCL12
FCGR3B	Fc Gamma Receptor IIIb	Protein Coding	50	GC01M161623	7.62045	https://www.genecards.org/cgi-bin/carddisp.pl?gene=FCGR3B
MUC1	Mucin 1, Cell Surface Associated	Protein Coding	55	GC01M155185	7.61159	https://www.genecards.org/cgi-bin/carddisp.pl?gene=MUC1
DNASE1L3	Deoxyribonuclease 1 Like 3	Protein Coding	50	GC03M058192	7.6073	https://www.genecards.org/cgi-bin/carddisp.pl?gene=DNASE1L3
IL6R	Interleukin 6 Receptor	Protein Coding	57	GC01P154405	7.6029	https://www.genecards.org/cgi-bin/carddisp.pl?gene=IL6R
MIRLET7C	MicroRNA Let-7c	RNA Gene	25	GC21P016559	7.57857	https://www.genecards.org/cgi-bin/carddisp.pl?gene=MIRLET7C
MST1	Macrophage Stimulating 1	Protein Coding	53	GC03M049683	7.56772	https://www.genecards.org/cgi-bin/carddisp.pl?gene=MST1
CTSG	Cathepsin G	Protein Coding	52	GC14M024573	7.56323	https://www.genecards.org/cgi-bin/carddisp.pl?gene=CTSG
MIR320A	MicroRNA 320a	RNA Gene	24	GC08M022284	7.55058	https://www.genecards.org/cgi-bin/carddisp.pl?gene=MIR320A
PWAR1	Prader Willi/Angelman Region RNA 1	RNA Gene	17	GC15P025135	7.51481	https://www.genecards.org/cgi-bin/carddisp.pl?gene=PWAR1
NEAT1	Nuclear Paraspeckle Assembly Transcript 1	RNA Gene	28	GC11P072187	7.45739	https://www.genecards.org/cgi-bin/carddisp.pl?gene=NEAT1
MUC5B	Mucin 5B, Oligomeric Mucus/Gel-Forming	Protein Coding	48	GC11P002699	7.44981	https://www.genecards.org/cgi-bin/carddisp.pl?gene=MUC5B
IFNB1	Interferon Beta 1	Protein Coding	50	GC09M021077	7.44447	https://www.genecards.org/cgi-bin/carddisp.pl?gene=IFNB1
MTOR	Mechanistic Target Of Rapamycin Kinase	Protein Coding	63	GC01M011106	7.44085	https://www.genecards.org/cgi-bin/carddisp.pl?gene=MTOR
IL15	Interleukin 15	Protein Coding	50	GC04P141636	7.43706	https://www.genecards.org/cgi-bin/carddisp.pl?gene=IL15
CASP8	Caspase 8	Protein Coding	59	GC02P201233	7.42574	https://www.genecards.org/cgi-bin/carddisp.pl?gene=CASP8
ICOSLG	Inducible T Cell Costimulator Ligand	Protein Coding	48	GC21M044222	7.417	https://www.genecards.org/cgi-bin/carddisp.pl?gene=ICOSLG
GPT	Glutamic--Pyruvic Transaminase	Protein Coding	48	GC08P144502	7.41423	https://www.genecards.org/cgi-bin/carddisp.pl?gene=GPT
SERPINC1	Serpin Family C Member 1	Protein Coding	57	GC01M174732	7.39391	https://www.genecards.org/cgi-bin/carddisp.pl?gene=SERPINC1
MIR133B	MicroRNA 133b	RNA Gene	23	GC06P052148	7.37799	https://www.genecards.org/cgi-bin/carddisp.pl?gene=MIR133B
SRC	SRC Proto-Oncogene, Non-Receptor Tyrosine Kinase	Protein Coding	58	GC20P037344	7.37351	https://www.genecards.org/cgi-bin/carddisp.pl?gene=SRC
MIR451A	MicroRNA 451a	RNA Gene	19	GC17M028861	7.36697	https://www.genecards.org/cgi-bin/carddisp.pl?gene=MIR451A
CCR3	C-C Motif Chemokine Receptor 3	Protein Coding	52	GC03P050766	7.36681	https://www.genecards.org/cgi-bin/carddisp.pl?gene=CCR3
FERMT1	FERM Domain Containing Kindlin 1	Protein Coding	50	GC20M006074	7.36563	https://www.genecards.org/cgi-bin/carddisp.pl?gene=FERMT1
MIR195	MicroRNA 195	RNA Gene	22	GC17M012589	7.34062	https://www.genecards.org/cgi-bin/carddisp.pl?gene=MIR195
PLA2G2A	Phospholipase A2 Group IIA	Protein Coding	54	GC01M019975	7.33176	https://www.genecards.org/cgi-bin/carddisp.pl?gene=PLA2G2A
TLR8	Toll Like Receptor 8	Protein Coding	56	GC0XP012924	7.3248	https://www.genecards.org/cgi-bin/carddisp.pl?gene=TLR8
CTNNB1	Catenin Beta 1	Protein Coding	60	GC03P041194	7.32127	https://www.genecards.org/cgi-bin/carddisp.pl?gene=CTNNB1
CASP3	Caspase 3	Protein Coding	56	GC04M184627	7.3104	https://www.genecards.org/cgi-bin/carddisp.pl?gene=CASP3
SPINK1	Serine Peptidase Inhibitor Kazal Type 1	Protein Coding	48	GC05M147825	7.30319	https://www.genecards.org/cgi-bin/carddisp.pl?gene=SPINK1
EPX	Eosinophil Peroxidase	Protein Coding	50	GC17P058192	7.26127	https://www.genecards.org/cgi-bin/carddisp.pl?gene=EPX
IGHE	Immunoglobulin Heavy Constant Epsilon	Protein Coding	36	GC14M114370	7.26006	https://www.genecards.org/cgi-bin/carddisp.pl?gene=IGHE
CXCL9	C-X-C Motif Chemokine Ligand 9	Protein Coding	46	GC04M076001	7.25829	https://www.genecards.org/cgi-bin/carddisp.pl?gene=CXCL9
IL21	Interleukin 21	Protein Coding	52	GC04M122612	7.2457	https://www.genecards.org/cgi-bin/carddisp.pl?gene=IL21
SLPI	Secretory Leukocyte Peptidase Inhibitor	Protein Coding	47	GC20M045252	7.22522	https://www.genecards.org/cgi-bin/carddisp.pl?gene=SLPI
NR3C1	Nuclear Receptor Subfamily 3 Group C Member 1	Protein Coding	56	GC05M143277	7.20534	https://www.genecards.org/cgi-bin/carddisp.pl?gene=NR3C1
NAMPT	Nicotinamide Phosphoribosyltransferase	Protein Coding	55	GC07M106248	7.2031	https://www.genecards.org/cgi-bin/carddisp.pl?gene=NAMPT
MIR324	MicroRNA 324	RNA Gene	23	GC17M007223	7.19614	https://www.genecards.org/cgi-bin/carddisp.pl?gene=MIR324
ADRB2	Adrenoceptor Beta 2	Protein Coding	55	GC05P148825	7.16578	https://www.genecards.org/cgi-bin/carddisp.pl?gene=ADRB2
CALCA	Calcitonin Related Polypeptide Alpha	Protein Coding	50	GC11M014966	7.16541	https://www.genecards.org/cgi-bin/carddisp.pl?gene=CALCA
CXCR2	C-X-C Motif Chemokine Receptor 2	Protein Coding	57	GC02P218125	7.14241	https://www.genecards.org/cgi-bin/carddisp.pl?gene=CXCR2
MIR20A	MicroRNA 20a	RNA Gene	22	GC13P091608	7.1354	https://www.genecards.org/cgi-bin/carddisp.pl?gene=MIR20A
COX5A	Cytochrome C Oxidase Subunit 5A	Protein Coding	50	GC15M074919	7.1282	https://www.genecards.org/cgi-bin/carddisp.pl?gene=COX5A
CD79A	CD79a Molecule	Protein Coding	55	GC19P041877	7.11941	https://www.genecards.org/cgi-bin/carddisp.pl?gene=CD79A
CCR7	C-C Motif Chemokine Receptor 7	Protein Coding	51	GC17M057061	7.1158	https://www.genecards.org/cgi-bin/carddisp.pl?gene=CCR7
VDR	Vitamin D Receptor	Protein Coding	57	GC12M047841	7.09946	https://www.genecards.org/cgi-bin/carddisp.pl?gene=VDR
RNF31	Ring Finger Protein 31	Protein Coding	47	GC14P024146	7.08873	https://www.genecards.org/cgi-bin/carddisp.pl?gene=RNF31
TNNT2	Troponin T2, Cardiac Type	Protein Coding	54	GC01M201359	7.08242	https://www.genecards.org/cgi-bin/carddisp.pl?gene=TNNT2
TNFRSF11B	TNF Receptor Superfamily Member 11b	Protein Coding	54	GC08M118923	7.07666	https://www.genecards.org/cgi-bin/carddisp.pl?gene=TNFRSF11B
WAS	WASP Actin Nucleation Promoting Factor	Protein Coding	55	GC0XP048676	7.05752	https://www.genecards.org/cgi-bin/carddisp.pl?gene=WAS
PVT1	Pvt1 Oncogene	RNA Gene	28	GC08P127900	7.05225	https://www.genecards.org/cgi-bin/carddisp.pl?gene=PVT1
HAMP	Hepcidin Antimicrobial Peptide	Protein Coding	50	GC19P079539	7.04021	https://www.genecards.org/cgi-bin/carddisp.pl?gene=HAMP
SCGB1A1	Secretoglobin Family 1A Member 1	Protein Coding	47	GC11P062405	7.03302	https://www.genecards.org/cgi-bin/carddisp.pl?gene=SCGB1A1
PSMB8	Proteasome 20S Subunit Beta 8	Protein Coding	56	GC06M032840	7.01863	https://www.genecards.org/cgi-bin/carddisp.pl?gene=PSMB8
NCF2	Neutrophil Cytosolic Factor 2	Protein Coding	54	GC01M184512	7.00742	https://www.genecards.org/cgi-bin/carddisp.pl?gene=NCF2
CD274	CD274 Molecule	Protein Coding	52	GC09P005450	7.00416	https://www.genecards.org/cgi-bin/carddisp.pl?gene=CD274
IL9	Interleukin 9	Protein Coding	50	GC05M135891	6.99213	https://www.genecards.org/cgi-bin/carddisp.pl?gene=IL9
MIR199B	MicroRNA 199b	RNA Gene	22	GC09M128244	6.98097	https://www.genecards.org/cgi-bin/carddisp.pl?gene=MIR199B
TF	Transferrin	Protein Coding	57	GC03P135833	6.96442	https://www.genecards.org/cgi-bin/carddisp.pl?gene=TF
TAC1	Tachykinin Precursor 1	Protein Coding	48	GC07P097731	6.9603	https://www.genecards.org/cgi-bin/carddisp.pl?gene=TAC1
CX3CR1	C-X3-C Motif Chemokine Receptor 1	Protein Coding	50	GC03M039279	6.95925	https://www.genecards.org/cgi-bin/carddisp.pl?gene=CX3CR1
IL21R	Interleukin 21 Receptor	Protein Coding	51	GC16P044789	6.95918	https://www.genecards.org/cgi-bin/carddisp.pl?gene=IL21R
BDNF	Brain Derived Neurotrophic Factor	Protein Coding	56	GC11M027654	6.9547	https://www.genecards.org/cgi-bin/carddisp.pl?gene=BDNF
GZMB	Granzyme B	Protein Coding	54	GC14M024630	6.95224	https://www.genecards.org/cgi-bin/carddisp.pl?gene=GZMB
NOS3	Nitric Oxide Synthase 3	Protein Coding	56	GC07P151739	6.94539	https://www.genecards.org/cgi-bin/carddisp.pl?gene=NOS3
MIR22	MicroRNA 22	RNA Gene	23	GC17M001713	6.94526	https://www.genecards.org/cgi-bin/carddisp.pl?gene=MIR22
MIR30D	MicroRNA 30d	RNA Gene	21	GC08M134804	6.9427	https://www.genecards.org/cgi-bin/carddisp.pl?gene=MIR30D
IRF1	Interferon Regulatory Factor 1	Protein Coding	53	GC05M132440	6.93855	https://www.genecards.org/cgi-bin/carddisp.pl?gene=IRF1
PLCG2	Phospholipase C Gamma 2	Protein Coding	59	GC16P081773	6.92242	https://www.genecards.org/cgi-bin/carddisp.pl?gene=PLCG2
EDN1	Endothelin 1	Protein Coding	55	GC06P012256	6.90801	https://www.genecards.org/cgi-bin/carddisp.pl?gene=EDN1
APOA1	Apolipoprotein A1	Protein Coding	57	GC11M116835	6.89383	https://www.genecards.org/cgi-bin/carddisp.pl?gene=APOA1
F5	Coagulation Factor V	Protein Coding	54	GC01M169511	6.88733	https://www.genecards.org/cgi-bin/carddisp.pl?gene=F5
ENG	Endoglin	Protein Coding	55	GC09M127815	6.88162	https://www.genecards.org/cgi-bin/carddisp.pl?gene=ENG
NR1H4	Nuclear Receptor Subfamily 1 Group H Member 4	Protein Coding	55	GC12P100473	6.88135	https://www.genecards.org/cgi-bin/carddisp.pl?gene=NR1H4
PYCARD	PYD And CARD Domain Containing	Protein Coding	48	GC16M031201	6.87991	https://www.genecards.org/cgi-bin/carddisp.pl?gene=PYCARD
MIRLET7B	MicroRNA Let-7b	RNA Gene	23	GC22P050273	6.86306	https://www.genecards.org/cgi-bin/carddisp.pl?gene=MIRLET7B
MIR296	MicroRNA 296	RNA Gene	21	GC20M058817	6.8534	https://www.genecards.org/cgi-bin/carddisp.pl?gene=MIR296
MUC5AC	Mucin 5AC, Oligomeric Mucus/Gel-Forming	Protein Coding	46	GC11P002695	6.851	https://www.genecards.org/cgi-bin/carddisp.pl?gene=MUC5AC
MMP8	Matrix Metallopeptidase 8	Protein Coding	55	GC11M106846	6.84941	https://www.genecards.org/cgi-bin/carddisp.pl?gene=MMP8
HIF1A	Hypoxia Inducible Factor 1 Subunit Alpha	Protein Coding	55	GC14P061695	6.8384	https://www.genecards.org/cgi-bin/carddisp.pl?gene=HIF1A
LPL	Lipoprotein Lipase	Protein Coding	56	GC08P019901	6.83292	https://www.genecards.org/cgi-bin/carddisp.pl?gene=LPL
SLC22A4	Solute Carrier Family 22 Member 4	Protein Coding	52	GC05P132294	6.83184	https://www.genecards.org/cgi-bin/carddisp.pl?gene=SLC22A4
MAPK1	Mitogen-Activated Protein Kinase 1	Protein Coding	60	GC22M021759	6.81818	https://www.genecards.org/cgi-bin/carddisp.pl?gene=MAPK1
MIR200C	MicroRNA 200c	RNA Gene	25	GC12P026365	6.8059	https://www.genecards.org/cgi-bin/carddisp.pl?gene=MIR200C
SLC37A4	Solute Carrier Family 37 Member 4	Protein Coding	48	GC11M119357	6.80416	https://www.genecards.org/cgi-bin/carddisp.pl?gene=SLC37A4
TNFSF4	TNF Superfamily Member 4	Protein Coding	48	GC01M173183	6.79739	https://www.genecards.org/cgi-bin/carddisp.pl?gene=TNFSF4
PLAT	Plasminogen Activator, Tissue Type	Protein Coding	56	GC08M042174	6.78776	https://www.genecards.org/cgi-bin/carddisp.pl?gene=PLAT
IL7	Interleukin 7	Protein Coding	51	GC08M078689	6.77797	https://www.genecards.org/cgi-bin/carddisp.pl?gene=IL7
ADAM17	ADAM Metallopeptidase Domain 17	Protein Coding	58	GC02M009488	6.76542	https://www.genecards.org/cgi-bin/carddisp.pl?gene=ADAM17
HSPD1	Heat Shock Protein Family D (Hsp60) Member 1	Protein Coding	55	GC02M197486	6.74744	https://www.genecards.org/cgi-bin/carddisp.pl?gene=HSPD1
CR2	Complement C3d Receptor 2	Protein Coding	53	GC01P207454	6.73005	https://www.genecards.org/cgi-bin/carddisp.pl?gene=CR2
CD163	CD163 Molecule	Protein Coding	51	GC12M008331	6.72125	https://www.genecards.org/cgi-bin/carddisp.pl?gene=CD163
S100A12	S100 Calcium Binding Protein A12	Protein Coding	44	GC01M153373	6.66602	https://www.genecards.org/cgi-bin/carddisp.pl?gene=S100A12
CASR	Calcium Sensing Receptor	Protein Coding	58	GC03P122183	6.64754	https://www.genecards.org/cgi-bin/carddisp.pl?gene=CASR
CXCR4	C-X-C Motif Chemokine Receptor 4	Protein Coding	59	GC02M136114	6.63965	https://www.genecards.org/cgi-bin/carddisp.pl?gene=CXCR4
MIR140	MicroRNA 140	RNA Gene	26	GC16P069934	6.6297	https://www.genecards.org/cgi-bin/carddisp.pl?gene=MIR140
CHUK	Component Of Inhibitor Of Nuclear Factor Kappa B Kinase Complex	Protein Coding	58	GC10M100230	6.62043	https://www.genecards.org/cgi-bin/carddisp.pl?gene=CHUK
ACKR2	Atypical Chemokine Receptor 2	Protein Coding	47	GC03P042804	6.59824	https://www.genecards.org/cgi-bin/carddisp.pl?gene=ACKR2
LTB4R	Leukotriene B4 Receptor	Protein Coding	50	GC14P024311	6.59804	https://www.genecards.org/cgi-bin/carddisp.pl?gene=LTB4R
MIRLET7E	MicroRNA Let-7e	RNA Gene	22	GC19P080164	6.58717	https://www.genecards.org/cgi-bin/carddisp.pl?gene=MIRLET7E
IFNA1	Interferon Alpha 1	Protein Coding	46	GC09P021633	6.58326	https://www.genecards.org/cgi-bin/carddisp.pl?gene=IFNA1
NR1H2	Nuclear Receptor Subfamily 1 Group H Member 2	Protein Coding	53	GC19P050329	6.58002	https://www.genecards.org/cgi-bin/carddisp.pl?gene=NR1H2
C5	Complement C5	Protein Coding	54	GC09M120933	6.57669	https://www.genecards.org/cgi-bin/carddisp.pl?gene=C5
PRKCD	Protein Kinase C Delta	Protein Coding	59	GC03P053156	6.54533	https://www.genecards.org/cgi-bin/carddisp.pl?gene=PRKCD
JUN	Jun Proto-Oncogene, AP-1 Transcription Factor Subunit	Protein Coding	55	GC01M058780	6.54427	https://www.genecards.org/cgi-bin/carddisp.pl?gene=JUN
INAVA	Innate Immunity Activator	Protein Coding	42	GC01P200892	6.53499	https://www.genecards.org/cgi-bin/carddisp.pl?gene=INAVA
RBP4	Retinol Binding Protein 4	Protein Coding	52	GC10M093591	6.51931	https://www.genecards.org/cgi-bin/carddisp.pl?gene=RBP4
MIR125B1	MicroRNA 125b-1	RNA Gene	24	GC11M122100	6.50233	https://www.genecards.org/cgi-bin/carddisp.pl?gene=MIR125B1
IRAK4	Interleukin 1 Receptor Associated Kinase 4	Protein Coding	56	GC12P043758	6.50111	https://www.genecards.org/cgi-bin/carddisp.pl?gene=IRAK4
MIR27A	MicroRNA 27a	RNA Gene	26	GC19M015111	6.49673	https://www.genecards.org/cgi-bin/carddisp.pl?gene=MIR27A
ADAR	Adenosine Deaminase RNA Specific	Protein Coding	52	GC01M154650	6.48972	https://www.genecards.org/cgi-bin/carddisp.pl?gene=ADAR
TAB2	TGF-Beta Activated Kinase 1 (MAP3K7) Binding Protein 2	Protein Coding	55	GC06P149218	6.47386	https://www.genecards.org/cgi-bin/carddisp.pl?gene=TAB2
MIR346	MicroRNA 346	RNA Gene	23	GC10M086264	6.46792	https://www.genecards.org/cgi-bin/carddisp.pl?gene=MIR346
TNNI3	Troponin I3, Cardiac Type	Protein Coding	55	GC19M055151	6.44948	https://www.genecards.org/cgi-bin/carddisp.pl?gene=TNNI3
ETS1	ETS Proto-Oncogene 1, Transcription Factor	Protein Coding	54	GC11M128458	6.44499	https://www.genecards.org/cgi-bin/carddisp.pl?gene=ETS1
PRF1	Perforin 1	Protein Coding	53	GC10M070597	6.44364	https://www.genecards.org/cgi-bin/carddisp.pl?gene=PRF1
IRF3	Interferon Regulatory Factor 3	Protein Coding	51	GC19M049659	6.44294	https://www.genecards.org/cgi-bin/carddisp.pl?gene=IRF3
BPI	Bactericidal Permeability Increasing Protein	Protein Coding	48	GC20P038304	6.4279	https://www.genecards.org/cgi-bin/carddisp.pl?gene=BPI
ITGA4	Integrin Subunit Alpha 4	Protein Coding	55	GC02P181456	6.41284	https://www.genecards.org/cgi-bin/carddisp.pl?gene=ITGA4
FGF10	Fibroblast Growth Factor 10	Protein Coding	53	GC05M044408	6.40145	https://www.genecards.org/cgi-bin/carddisp.pl?gene=FGF10
RARRES2	Retinoic Acid Receptor Responder 2	Protein Coding	46	GC07M150333	6.40073	https://www.genecards.org/cgi-bin/carddisp.pl?gene=RARRES2
CX3CL1	C-X3-C Motif Chemokine Ligand 1	Protein Coding	51	GC16P057372	6.38799	https://www.genecards.org/cgi-bin/carddisp.pl?gene=CX3CL1
ATG16L1	Autophagy Related 16 Like 1	Protein Coding	48	GC02P233265	6.38768	https://www.genecards.org/cgi-bin/carddisp.pl?gene=ATG16L1
UBE2L3	Ubiquitin Conjugating Enzyme E2 L3	Protein Coding	52	GC22P021549	6.37095	https://www.genecards.org/cgi-bin/carddisp.pl?gene=UBE2L3
LAMC2	Laminin Subunit Gamma 2	Protein Coding	54	GC01P183186	6.36469	https://www.genecards.org/cgi-bin/carddisp.pl?gene=LAMC2
CDH1	Cadherin 1	Protein Coding	56	GC16P068737	6.35997	https://www.genecards.org/cgi-bin/carddisp.pl?gene=CDH1
SFTPC	Surfactant Protein C	Protein Coding	48	GC08P022156	6.35898	https://www.genecards.org/cgi-bin/carddisp.pl?gene=SFTPC
JAK2	Janus Kinase 2	Protein Coding	61	GC09P004985	6.35453	https://www.genecards.org/cgi-bin/carddisp.pl?gene=JAK2
PTGDR2	Prostaglandin D2 Receptor 2	Protein Coding	51	GC11M060850	6.3516	https://www.genecards.org/cgi-bin/carddisp.pl?gene=PTGDR2
SELPLG	Selectin P Ligand	Protein Coding	51	GC12M108621	6.33662	https://www.genecards.org/cgi-bin/carddisp.pl?gene=SELPLG
AIRE	Autoimmune Regulator	Protein Coding	50	GC21P044285	6.31768	https://www.genecards.org/cgi-bin/carddisp.pl?gene=AIRE
REL	REL Proto-Oncogene, NF-KB Subunit	Protein Coding	53	GC02P060881	6.3061	https://www.genecards.org/cgi-bin/carddisp.pl?gene=REL
SFTPD	Surfactant Protein D	Protein Coding	51	GC10M079937	6.29963	https://www.genecards.org/cgi-bin/carddisp.pl?gene=SFTPD
SAMHD1	SAM And HD Domain Containing Deoxynucleoside Triphosphate Triphosphohydrolase 1	Protein Coding	50	GC20M036890	6.29848	https://www.genecards.org/cgi-bin/carddisp.pl?gene=SAMHD1
LBP	Lipopolysaccharide Binding Protein	Protein Coding	51	GC20P038346	6.29308	https://www.genecards.org/cgi-bin/carddisp.pl?gene=LBP
SOCS3	Suppressor Of Cytokine Signaling 3	Protein Coding	50	GC17M078356	6.27867	https://www.genecards.org/cgi-bin/carddisp.pl?gene=SOCS3
KLRC4	Killer Cell Lectin Like Receptor C4	Protein Coding	44	GC12M024098	6.26888	https://www.genecards.org/cgi-bin/carddisp.pl?gene=KLRC4
C5AR1	Complement C5a Receptor 1	Protein Coding	51	GC19P047290	6.26639	https://www.genecards.org/cgi-bin/carddisp.pl?gene=C5AR1
TNFSF12	TNF Superfamily Member 12	Protein Coding	46	GC17P012413	6.26304	https://www.genecards.org/cgi-bin/carddisp.pl?gene=TNFSF12
PRSS1	Serine Protease 1	Protein Coding	52	GC07P151495	6.25113	https://www.genecards.org/cgi-bin/carddisp.pl?gene=PRSS1
PON1	Paraoxonase 1	Protein Coding	54	GC07M095297	6.24077	https://www.genecards.org/cgi-bin/carddisp.pl?gene=PON1
SEMA4D	Semaphorin 4D	Protein Coding	55	GC09M089360	6.22826	https://www.genecards.org/cgi-bin/carddisp.pl?gene=SEMA4D
TREM1	Triggering Receptor Expressed On Myeloid Cells 1	Protein Coding	49	GC06M041267	6.22009	https://www.genecards.org/cgi-bin/carddisp.pl?gene=TREM1
BCL2	BCL2 Apoptosis Regulator	Protein Coding	57	GC18M063123	6.21726	https://www.genecards.org/cgi-bin/carddisp.pl?gene=BCL2
PDE4A	Phosphodiesterase 4A	Protein Coding	52	GC19P010416	6.20505	https://www.genecards.org/cgi-bin/carddisp.pl?gene=PDE4A
TYK2	Tyrosine Kinase 2	Protein Coding	60	GC19M010350	6.20233	https://www.genecards.org/cgi-bin/carddisp.pl?gene=TYK2
PRKCQ	Protein Kinase C Theta	Protein Coding	56	GC10M006670	6.19789	https://www.genecards.org/cgi-bin/carddisp.pl?gene=PRKCQ
DSP	Desmoplakin	Protein Coding	57	GC06P007541	6.19344	https://www.genecards.org/cgi-bin/carddisp.pl?gene=DSP
CD44	CD44 Molecule (Indian Blood Group)	Protein Coding	55	GC11P035139	6.19276	https://www.genecards.org/cgi-bin/carddisp.pl?gene=CD44
IL23A	Interleukin 23 Subunit Alpha	Protein Coding	46	GC12P057846	6.19273	https://www.genecards.org/cgi-bin/carddisp.pl?gene=IL23A
TBK1	TANK Binding Kinase 1	Protein Coding	56	GC12P064451	6.18627	https://www.genecards.org/cgi-bin/carddisp.pl?gene=TBK1
SMAD3	SMAD Family Member 3	Protein Coding	60	GC15P067063	6.18218	https://www.genecards.org/cgi-bin/carddisp.pl?gene=SMAD3
CSF1	Colony Stimulating Factor 1	Protein Coding	51	GC01P109911	6.15358	https://www.genecards.org/cgi-bin/carddisp.pl?gene=CSF1
TNFAIP6	TNF Alpha Induced Protein 6	Protein Coding	47	GC02P151357	6.14244	https://www.genecards.org/cgi-bin/carddisp.pl?gene=TNFAIP6
FRG2C	FSHD Region Gene 2 Family Member C	Protein Coding	31	GC03P075664	6.14	https://www.genecards.org/cgi-bin/carddisp.pl?gene=FRG2C
LGALS3	Galectin 3	Protein Coding	52	GC14P055124	6.13837	https://www.genecards.org/cgi-bin/carddisp.pl?gene=LGALS3
CCL20	C-C Motif Chemokine Ligand 20	Protein Coding	50	GC02P227846	6.1257	https://www.genecards.org/cgi-bin/carddisp.pl?gene=CCL20
IL1RL1	Interleukin 1 Receptor Like 1	Protein Coding	48	GC02P102294	6.11453	https://www.genecards.org/cgi-bin/carddisp.pl?gene=IL1RL1
ADA	Adenosine Deaminase	Protein Coding	57	GC20M044620	6.10723	https://www.genecards.org/cgi-bin/carddisp.pl?gene=ADA
MMP13	Matrix Metallopeptidase 13	Protein Coding	57	GC11M102942	6.0992	https://www.genecards.org/cgi-bin/carddisp.pl?gene=MMP13
ENSG00000266919	Hsa-Mir-423	Uncategorized	7	GC17M056492	6.09404	https://www.genecards.org/cgi-bin/carddisp.pl?gene=ENSG00000266919
FADD	Fas Associated Via Death Domain	Protein Coding	52	GC11P070203	6.08876	https://www.genecards.org/cgi-bin/carddisp.pl?gene=FADD
CD80	CD80 Molecule	Protein Coding	51	GC03M119524	6.07943	https://www.genecards.org/cgi-bin/carddisp.pl?gene=CD80
IGF1	Insulin Like Growth Factor 1	Protein Coding	55	GC12M102395	6.07424	https://www.genecards.org/cgi-bin/carddisp.pl?gene=IGF1
SLC9A3	Solute Carrier Family 9 Member A3	Protein Coding	55	GC05M000472	6.05768	https://www.genecards.org/cgi-bin/carddisp.pl?gene=SLC9A3
MIR99A	MicroRNA 99a	RNA Gene	24	GC21P016539	6.05358	https://www.genecards.org/cgi-bin/carddisp.pl?gene=MIR99A
ACE2	Angiotensin Converting Enzyme 2	Protein Coding	56	GC0XM015494	6.03769	https://www.genecards.org/cgi-bin/carddisp.pl?gene=ACE2
MAPK8	Mitogen-Activated Protein Kinase 8	Protein Coding	57	GC10P048306	6.02469	https://www.genecards.org/cgi-bin/carddisp.pl?gene=MAPK8
MIR15B	MicroRNA 15b	RNA Gene	22	GC03P160404	6.02034	https://www.genecards.org/cgi-bin/carddisp.pl?gene=MIR15B
MIR145	MicroRNA 145	RNA Gene	26	GC05P149430	6.00002	https://www.genecards.org/cgi-bin/carddisp.pl?gene=MIR145
ABCB11	ATP Binding Cassette Subfamily B Member 11	Protein Coding	53	GC02M168922	5.98899	https://www.genecards.org/cgi-bin/carddisp.pl?gene=ABCB11
GPR35	G Protein-Coupled Receptor 35	Protein Coding	50	GC02P240605	5.9765	https://www.genecards.org/cgi-bin/carddisp.pl?gene=GPR35
CD19	CD19 Molecule	Protein Coding	58	GC16P044911	5.97209	https://www.genecards.org/cgi-bin/carddisp.pl?gene=CD19
CAPN5	Calpain 5	Protein Coding	50	GC11P077066	5.96316	https://www.genecards.org/cgi-bin/carddisp.pl?gene=CAPN5
ALOX15	Arachidonate 15-Lipoxygenase	Protein Coding	52	GC17M004630	5.96057	https://www.genecards.org/cgi-bin/carddisp.pl?gene=ALOX15
SAA4	Serum Amyloid A4, Constitutive	Protein Coding	45	GC11M018234	5.95413	https://www.genecards.org/cgi-bin/carddisp.pl?gene=SAA4
GNE	Glucosamine (UDP-N-Acetyl)-2-Epimerase/N-Acetylmannosamine Kinase	Protein Coding	48	GC09M036214	5.95106	https://www.genecards.org/cgi-bin/carddisp.pl?gene=GNE
CAT	Catalase	Protein Coding	59	GC11P034460	5.95023	https://www.genecards.org/cgi-bin/carddisp.pl?gene=CAT
MECP2	Methyl-CpG Binding Protein 2	Protein Coding	53	GC0XM154021	5.94722	https://www.genecards.org/cgi-bin/carddisp.pl?gene=MECP2
ITGAL	Integrin Subunit Alpha L	Protein Coding	53	GC16P030472	5.94292	https://www.genecards.org/cgi-bin/carddisp.pl?gene=ITGAL
ALPK1	Alpha Kinase 1	Protein Coding	47	GC04P112285	5.93655	https://www.genecards.org/cgi-bin/carddisp.pl?gene=ALPK1
REG3A	Regenerating Family Member 3 Alpha	Protein Coding	44	GC02M079157	5.92759	https://www.genecards.org/cgi-bin/carddisp.pl?gene=REG3A
TGFBR2	Transforming Growth Factor Beta Receptor 2	Protein Coding	59	GC03P030623	5.92427	https://www.genecards.org/cgi-bin/carddisp.pl?gene=TGFBR2
TRPV1	Transient Receptor Potential Cation Channel Subfamily V Member 1	Protein Coding	55	GC17M003565	5.91321	https://www.genecards.org/cgi-bin/carddisp.pl?gene=TRPV1
ITGB4	Integrin Subunit Beta 4	Protein Coding	56	GC17P075721	5.91106	https://www.genecards.org/cgi-bin/carddisp.pl?gene=ITGB4
CXCR1	C-X-C Motif Chemokine Receptor 1	Protein Coding	50	GC02M218162	5.90731	https://www.genecards.org/cgi-bin/carddisp.pl?gene=CXCR1
CASP10	Caspase 10	Protein Coding	55	GC02P201182	5.90141	https://www.genecards.org/cgi-bin/carddisp.pl?gene=CASP10
SOD1	Superoxide Dismutase 1	Protein Coding	60	GC21P031659	5.90138	https://www.genecards.org/cgi-bin/carddisp.pl?gene=SOD1
SIRT1	Sirtuin 1	Protein Coding	56	GC10P067884	5.90131	https://www.genecards.org/cgi-bin/carddisp.pl?gene=SIRT1
SPINK5	Serine Peptidase Inhibitor Kazal Type 5	Protein Coding	47	GC05P148025	5.90125	https://www.genecards.org/cgi-bin/carddisp.pl?gene=SPINK5
SERPINB1	Serpin Family B Member 1	Protein Coding	47	GC06M003359	5.90044	https://www.genecards.org/cgi-bin/carddisp.pl?gene=SERPINB1
LIN54	Lin-54 DREAM MuvB Core Complex Component	Protein Coding	45	GC04M082909	5.90033	https://www.genecards.org/cgi-bin/carddisp.pl?gene=LIN54
ZNF354A	Zinc Finger Protein 354A	Protein Coding	45	GC05M178711	5.90033	https://www.genecards.org/cgi-bin/carddisp.pl?gene=ZNF354A
USP50	Ubiquitin Specific Peptidase 50	Protein Coding	39	GC15M050493	5.90033	https://www.genecards.org/cgi-bin/carddisp.pl?gene=USP50
UMOD	Uromodulin	Protein Coding	50	GC16M020344	5.89375	https://www.genecards.org/cgi-bin/carddisp.pl?gene=UMOD
TCF4	Transcription Factor 4	Protein Coding	54	GC18M055222	5.8888	https://www.genecards.org/cgi-bin/carddisp.pl?gene=TCF4
TERC	Telomerase RNA Component	RNA Gene	31	GC03M169765	5.87967	https://www.genecards.org/cgi-bin/carddisp.pl?gene=TERC
COMP	Cartilage Oligomeric Matrix Protein	Protein Coding	53	GC19M018783	5.87653	https://www.genecards.org/cgi-bin/carddisp.pl?gene=COMP
BMP6	Bone Morphogenetic Protein 6	Protein Coding	52	GC06P007726	5.87025	https://www.genecards.org/cgi-bin/carddisp.pl?gene=BMP6
HAVCR2	Hepatitis A Virus Cellular Receptor 2	Protein Coding	52	GC05M157063	5.84069	https://www.genecards.org/cgi-bin/carddisp.pl?gene=HAVCR2
CD36	CD36 Molecule	Protein Coding	57	GC07P080369	5.83621	https://www.genecards.org/cgi-bin/carddisp.pl?gene=CD36
TGFBR1	Transforming Growth Factor Beta Receptor 1	Protein Coding	61	GC09P099104	5.83283	https://www.genecards.org/cgi-bin/carddisp.pl?gene=TGFBR1
CCR2	C-C Motif Chemokine Receptor 2	Protein Coding	52	GC03P050770	5.82151	https://www.genecards.org/cgi-bin/carddisp.pl?gene=CCR2
IKZF1	IKAROS Family Zinc Finger 1	Protein Coding	56	GC07P050303	5.81496	https://www.genecards.org/cgi-bin/carddisp.pl?gene=IKZF1
EGF	Epidermal Growth Factor	Protein Coding	58	GC04P109912	5.80718	https://www.genecards.org/cgi-bin/carddisp.pl?gene=EGF
MIR130B	MicroRNA 130b	RNA Gene	22	GC22P051134	5.80129	https://www.genecards.org/cgi-bin/carddisp.pl?gene=MIR130B
THBS1	Thrombospondin 1	Protein Coding	52	GC15P039581	5.79627	https://www.genecards.org/cgi-bin/carddisp.pl?gene=THBS1
ANGPT2	Angiopoietin 2	Protein Coding	55	GC08M006499	5.79182	https://www.genecards.org/cgi-bin/carddisp.pl?gene=ANGPT2
MIR335	MicroRNA 335	RNA Gene	22	GC07P130496	5.77628	https://www.genecards.org/cgi-bin/carddisp.pl?gene=MIR335
CGAS	Cyclic GMP-AMP Synthase	Protein Coding	42	GC06M078494	5.77205	https://www.genecards.org/cgi-bin/carddisp.pl?gene=CGAS
MMEL1	Membrane Metalloendopeptidase Like 1	Protein Coding	45	GC01M002590	5.7675	https://www.genecards.org/cgi-bin/carddisp.pl?gene=MMEL1
LAMA3	Laminin Subunit Alpha 3	Protein Coding	51	GC18P023689	5.75849	https://www.genecards.org/cgi-bin/carddisp.pl?gene=LAMA3
HLA-G	Major Histocompatibility Complex, Class I, G	Protein Coding	50	GC06P100145	5.75716	https://www.genecards.org/cgi-bin/carddisp.pl?gene=HLA-G
TRA-TGC7-1	TRNA-Ala (Anticodon TGC) 7-1	RNA Gene	10	GC06M077733	5.7533	https://www.genecards.org/cgi-bin/carddisp.pl?gene=TRA-TGC7-1
TRA-TGC5-1	TRNA-Ala (Anticodon TGC) 5-1	RNA Gene	9	GC06M028817	5.7533	https://www.genecards.org/cgi-bin/carddisp.pl?gene=TRA-TGC5-1
GHRL	Ghrelin And Obestatin Prepropeptide	Protein Coding	48	GC03M010285	5.72881	https://www.genecards.org/cgi-bin/carddisp.pl?gene=GHRL
MIR493HG	MIR493 Cluster Host Gene	RNA Gene	14	GC14P111895	5.72162	https://www.genecards.org/cgi-bin/carddisp.pl?gene=MIR493HG
ENSG00000276919		RNA Gene	10	GC14P111685	5.72162	https://www.genecards.org/cgi-bin/carddisp.pl?gene=ENSG00000276919
IL6-AS1	IL6 Antisense RNA 1	RNA Gene	18	GC07M022745	5.71939	https://www.genecards.org/cgi-bin/carddisp.pl?gene=IL6-AS1
HOTAIR	HOX Transcript Antisense RNA	RNA Gene	27	GC12M053962	5.71623	https://www.genecards.org/cgi-bin/carddisp.pl?gene=HOTAIR
CCL13	C-C Motif Chemokine Ligand 13	Protein Coding	43	GC17P034356	5.71085	https://www.genecards.org/cgi-bin/carddisp.pl?gene=CCL13
ZFAS1	ZNFX1 Antisense RNA 1	RNA Gene	23	GC20P049276	5.68709	https://www.genecards.org/cgi-bin/carddisp.pl?gene=ZFAS1
CD55	CD55 Molecule (Cromer Blood Group)	Protein Coding	56	GC01P207321	5.68248	https://www.genecards.org/cgi-bin/carddisp.pl?gene=CD55
IL12A-AS1	IL12A Antisense RNA 1	RNA Gene	19	GC03M159913	5.67374	https://www.genecards.org/cgi-bin/carddisp.pl?gene=IL12A-AS1
SOD2	Superoxide Dismutase 2	Protein Coding	54	GC06M159669	5.64669	https://www.genecards.org/cgi-bin/carddisp.pl?gene=SOD2
CXCL5	C-X-C Motif Chemokine Ligand 5	Protein Coding	47	GC04M073995	5.63041	https://www.genecards.org/cgi-bin/carddisp.pl?gene=CXCL5
TGM2	Transglutaminase 2	Protein Coding	54	GC20M038127	5.62297	https://www.genecards.org/cgi-bin/carddisp.pl?gene=TGM2
GATA3	GATA Binding Protein 3	Protein Coding	56	GC10P008045	5.62267	https://www.genecards.org/cgi-bin/carddisp.pl?gene=GATA3
MIR185	MicroRNA 185	RNA Gene	25	GC22P049154	5.62159	https://www.genecards.org/cgi-bin/carddisp.pl?gene=MIR185
TOM1	Target Of Myb1 Membrane Trafficking Protein	Protein Coding	50	GC22P035299	5.61752	https://www.genecards.org/cgi-bin/carddisp.pl?gene=TOM1
TEK	TEK Receptor Tyrosine Kinase	Protein Coding	58	GC09P027109	5.61636	https://www.genecards.org/cgi-bin/carddisp.pl?gene=TEK
PTEN	Phosphatase And Tensin Homolog	Protein Coding	59	GC10P096651	5.61397	https://www.genecards.org/cgi-bin/carddisp.pl?gene=PTEN
GUCY2C	Guanylate Cyclase 2C	Protein Coding	53	GC12M014612	5.58832	https://www.genecards.org/cgi-bin/carddisp.pl?gene=GUCY2C
PSMB4	Proteasome 20S Subunit Beta 4	Protein Coding	52	GC01P151399	5.58581	https://www.genecards.org/cgi-bin/carddisp.pl?gene=PSMB4
P2RX7	Purinergic Receptor P2X 7	Protein Coding	54	GC12P127820	5.57749	https://www.genecards.org/cgi-bin/carddisp.pl?gene=P2RX7
UBAC2	UBA Domain Containing 2	Protein Coding	44	GC13P099200	5.5543	https://www.genecards.org/cgi-bin/carddisp.pl?gene=UBAC2
HPGD	15-Hydroxyprostaglandin Dehydrogenase	Protein Coding	53	GC04M174490	5.5533	https://www.genecards.org/cgi-bin/carddisp.pl?gene=HPGD
FOS	Fos Proto-Oncogene, AP-1 Transcription Factor Subunit	Protein Coding	57	GC14P075278	5.55109	https://www.genecards.org/cgi-bin/carddisp.pl?gene=FOS
ELN	Elastin	Protein Coding	50	GC07P074027	5.54311	https://www.genecards.org/cgi-bin/carddisp.pl?gene=ELN
MIR615	MicroRNA 615	RNA Gene	22	GC12P054033	5.54063	https://www.genecards.org/cgi-bin/carddisp.pl?gene=MIR615
CCL7	C-C Motif Chemokine Ligand 7	Protein Coding	50	GC17P034270	5.5287	https://www.genecards.org/cgi-bin/carddisp.pl?gene=CCL7
MIR148A	MicroRNA 148a	RNA Gene	22	GC07M025950	5.51029	https://www.genecards.org/cgi-bin/carddisp.pl?gene=MIR148A
MIR345	MicroRNA 345	RNA Gene	22	GC14P100307	5.49831	https://www.genecards.org/cgi-bin/carddisp.pl?gene=MIR345
NPPB	Natriuretic Peptide B	Protein Coding	50	GC01M011858	5.49269	https://www.genecards.org/cgi-bin/carddisp.pl?gene=NPPB
CCR4	C-C Motif Chemokine Receptor 4	Protein Coding	52	GC03P032951	5.48777	https://www.genecards.org/cgi-bin/carddisp.pl?gene=CCR4
MBTPS2	Membrane Bound Transcription Factor Peptidase, Site 2	Protein Coding	50	GC0XP021839	5.48741	https://www.genecards.org/cgi-bin/carddisp.pl?gene=MBTPS2
SNHG5	Small Nucleolar RNA Host Gene 5	RNA Gene	24	GC06M085650	5.47548	https://www.genecards.org/cgi-bin/carddisp.pl?gene=SNHG5
MIR127	MicroRNA 127	RNA Gene	23	GC14P111537	5.47194	https://www.genecards.org/cgi-bin/carddisp.pl?gene=MIR127
POLA1	DNA Polymerase Alpha 1, Catalytic Subunit	Protein Coding	54	GC0XP024693	5.4715	https://www.genecards.org/cgi-bin/carddisp.pl?gene=POLA1
AZU1	Azurocidin 1	Protein Coding	46	GC19P000825	5.46725	https://www.genecards.org/cgi-bin/carddisp.pl?gene=AZU1
CSTB	Cystatin B	Protein Coding	53	GC21M043772	5.46352	https://www.genecards.org/cgi-bin/carddisp.pl?gene=CSTB
TNFAIP8L2	TNF Alpha Induced Protein 8 Like 2	Protein Coding	38	GC01P151156	5.46083	https://www.genecards.org/cgi-bin/carddisp.pl?gene=TNFAIP8L2
COL1A1	Collagen Type I Alpha 1 Chain	Protein Coding	56	GC17M057583	5.45307	https://www.genecards.org/cgi-bin/carddisp.pl?gene=COL1A1
CREBBP	CREB Binding Protein	Protein Coding	60	GC16M009954	5.448	https://www.genecards.org/cgi-bin/carddisp.pl?gene=CREBBP
TERT	Telomerase Reverse Transcriptase	Protein Coding	59	GC05M001253	5.44503	https://www.genecards.org/cgi-bin/carddisp.pl?gene=TERT
IDO1	Indoleamine 2,3-Dioxygenase 1	Protein Coding	53	GC08P039891	5.44025	https://www.genecards.org/cgi-bin/carddisp.pl?gene=IDO1
LAMB3	Laminin Subunit Beta 3	Protein Coding	52	GC01M209614	5.439	https://www.genecards.org/cgi-bin/carddisp.pl?gene=LAMB3
ZEB1	Zinc Finger E-Box Binding Homeobox 1	Protein Coding	56	GC10P031318	5.43469	https://www.genecards.org/cgi-bin/carddisp.pl?gene=ZEB1
GRN	Granulin Precursor	Protein Coding	55	GC17P044345	5.4317	https://www.genecards.org/cgi-bin/carddisp.pl?gene=GRN
GAPDH	Glyceraldehyde-3-Phosphate Dehydrogenase	Protein Coding	57	GC12P026338	5.41338	https://www.genecards.org/cgi-bin/carddisp.pl?gene=GAPDH
KRAS	KRAS Proto-Oncogene, GTPase	Protein Coding	59	GC12M025204	5.41234	https://www.genecards.org/cgi-bin/carddisp.pl?gene=KRAS
BACH2	BTB Domain And CNC Homolog 2	Protein Coding	50	GC06M089926	5.3947	https://www.genecards.org/cgi-bin/carddisp.pl?gene=BACH2
CTRC	Chymotrypsin C	Protein Coding	52	GC01P015438	5.3877	https://www.genecards.org/cgi-bin/carddisp.pl?gene=CTRC
POMC	Proopiomelanocortin	Protein Coding	55	GC02M025160	5.3873	https://www.genecards.org/cgi-bin/carddisp.pl?gene=POMC
LPIN2	Lipin 2	Protein Coding	49	GC18M003386	5.38436	https://www.genecards.org/cgi-bin/carddisp.pl?gene=LPIN2
NGF	Nerve Growth Factor	Protein Coding	58	GC01M115285	5.38362	https://www.genecards.org/cgi-bin/carddisp.pl?gene=NGF
IL16	Interleukin 16	Protein Coding	48	GC15P081159	5.37572	https://www.genecards.org/cgi-bin/carddisp.pl?gene=IL16
FN1	Fibronectin 1	Protein Coding	57	GC02M215360	5.37421	https://www.genecards.org/cgi-bin/carddisp.pl?gene=FN1
ESR1	Estrogen Receptor 1	Protein Coding	61	GC06P151656	5.37145	https://www.genecards.org/cgi-bin/carddisp.pl?gene=ESR1
TTN	Titin	Protein Coding	55	GC02M178525	5.36494	https://www.genecards.org/cgi-bin/carddisp.pl?gene=TTN
B2M	Beta-2-Microglobulin	Protein Coding	57	GC15P044711	5.36482	https://www.genecards.org/cgi-bin/carddisp.pl?gene=B2M
IFNG-AS1	IFNG Antisense RNA 1	RNA Gene	21	GC12P067989	5.35641	https://www.genecards.org/cgi-bin/carddisp.pl?gene=IFNG-AS1
SH2D1A	SH2 Domain Containing 1A	Protein Coding	54	GC0XP124227	5.32279	https://www.genecards.org/cgi-bin/carddisp.pl?gene=SH2D1A
FGFR2	Fibroblast Growth Factor Receptor 2	Protein Coding	63	GC10M121478	5.32019	https://www.genecards.org/cgi-bin/carddisp.pl?gene=FGFR2
MAP3K7	Mitogen-Activated Protein Kinase Kinase Kinase 7	Protein Coding	58	GC06M090513	5.3122	https://www.genecards.org/cgi-bin/carddisp.pl?gene=MAP3K7
EPCAM	Epithelial Cell Adhesion Molecule	Protein Coding	56	GC02P047345	5.30358	https://www.genecards.org/cgi-bin/carddisp.pl?gene=EPCAM
MIR769	MicroRNA 769	RNA Gene	18	GC19P046018	5.29007	https://www.genecards.org/cgi-bin/carddisp.pl?gene=MIR769
FGF2	Fibroblast Growth Factor 2	Protein Coding	53	GC04P122826	5.28099	https://www.genecards.org/cgi-bin/carddisp.pl?gene=FGF2
TGFB3	Transforming Growth Factor Beta 3	Protein Coding	54	GC14M075958	5.2808	https://www.genecards.org/cgi-bin/carddisp.pl?gene=TGFB3
MTHFR	Methylenetetrahydrofolate Reductase	Protein Coding	55	GC01M011785	5.27431	https://www.genecards.org/cgi-bin/carddisp.pl?gene=MTHFR
PI4KA	Phosphatidylinositol 4-Kinase Alpha	Protein Coding	55	GC22M020707	5.26176	https://www.genecards.org/cgi-bin/carddisp.pl?gene=PI4KA
CAV1	Caveolin 1	Protein Coding	55	GC07P116524	5.2609	https://www.genecards.org/cgi-bin/carddisp.pl?gene=CAV1
EPO	Erythropoietin	Protein Coding	49	GC07P100720	5.25912	https://www.genecards.org/cgi-bin/carddisp.pl?gene=EPO
CD86	CD86 Molecule	Protein Coding	51	GC03P122055	5.25728	https://www.genecards.org/cgi-bin/carddisp.pl?gene=CD86
F13A1	Coagulation Factor XIII A Chain	Protein Coding	53	GC06M006144	5.25056	https://www.genecards.org/cgi-bin/carddisp.pl?gene=F13A1
NPM1	Nucleophosmin 1	Protein Coding	58	GC05P171387	5.24853	https://www.genecards.org/cgi-bin/carddisp.pl?gene=NPM1
RNASEH2B	Ribonuclease H2 Subunit B	Protein Coding	43	GC13P050909	5.23687	https://www.genecards.org/cgi-bin/carddisp.pl?gene=RNASEH2B
MIR184	MicroRNA 184	RNA Gene	25	GC15P079209	5.23612	https://www.genecards.org/cgi-bin/carddisp.pl?gene=MIR184
RIGI	RNA Sensor RIG-I	Protein Coding	54	GC09M032474	5.20591	https://www.genecards.org/cgi-bin/carddisp.pl?gene=RIGI
MIR92B	MicroRNA 92b	RNA Gene	22	GC01P155195	5.20086	https://www.genecards.org/cgi-bin/carddisp.pl?gene=MIR92B
IFNAR2	Interferon Alpha And Beta Receptor Subunit 2	Protein Coding	56	GC21P033229	5.19645	https://www.genecards.org/cgi-bin/carddisp.pl?gene=IFNAR2
APOH	Apolipoprotein H	Protein Coding	51	GC17M066212	5.19174	https://www.genecards.org/cgi-bin/carddisp.pl?gene=APOH
MIR125B2	MicroRNA 125b-2	RNA Gene	23	GC21P016590	5.18737	https://www.genecards.org/cgi-bin/carddisp.pl?gene=MIR125B2
PTPRC	Protein Tyrosine Phosphatase Receptor Type C	Protein Coding	59	GC01P198607	5.18614	https://www.genecards.org/cgi-bin/carddisp.pl?gene=PTPRC
ARPC1B	Actin Related Protein 2/3 Complex Subunit 1B	Protein Coding	51	GC07P099374	5.18604	https://www.genecards.org/cgi-bin/carddisp.pl?gene=ARPC1B
DPP4	Dipeptidyl Peptidase 4	Protein Coding	57	GC02M161992	5.17876	https://www.genecards.org/cgi-bin/carddisp.pl?gene=DPP4
BDKRB1	Bradykinin Receptor B1	Protein Coding	49	GC14P096308	5.17692	https://www.genecards.org/cgi-bin/carddisp.pl?gene=BDKRB1
HSPA4	Heat Shock Protein Family A (Hsp70) Member 4	Protein Coding	50	GC05P133054	5.17449	https://www.genecards.org/cgi-bin/carddisp.pl?gene=HSPA4
GSK3B	Glycogen Synthase Kinase 3 Beta	Protein Coding	57	GC03M119821	5.16792	https://www.genecards.org/cgi-bin/carddisp.pl?gene=GSK3B
C1S	Complement C1s	Protein Coding	54	GC12P026369	5.16297	https://www.genecards.org/cgi-bin/carddisp.pl?gene=C1S
GGT1	Gamma-Glutamyltransferase 1	Protein Coding	56	GC22P024583	5.15905	https://www.genecards.org/cgi-bin/carddisp.pl?gene=GGT1
LRP1	LDL Receptor Related Protein 1	Protein Coding	53	GC12P057128	5.14928	https://www.genecards.org/cgi-bin/carddisp.pl?gene=LRP1
IL3	Interleukin 3	Protein Coding	52	GC05P132060	5.14155	https://www.genecards.org/cgi-bin/carddisp.pl?gene=IL3
EMSLR	E2F1 MRNA Stabilizing LncRNA	RNA Gene	15	GC07P101962	5.13995	https://www.genecards.org/cgi-bin/carddisp.pl?gene=EMSLR
CLEC7A	C-Type Lectin Domain Containing 7A	Protein Coding	53	GC12M024095	5.13791	https://www.genecards.org/cgi-bin/carddisp.pl?gene=CLEC7A
COL17A1	Collagen Type XVII Alpha 1 Chain	Protein Coding	51	GC10M104031	5.13629	https://www.genecards.org/cgi-bin/carddisp.pl?gene=COL17A1
CYLD	CYLD Lysine 63 Deubiquitinase	Protein Coding	55	GC16P050742	5.12563	https://www.genecards.org/cgi-bin/carddisp.pl?gene=CYLD
FCGR1A	Fc Gamma Receptor Ia	Protein Coding	48	GC01P152171	5.10705	https://www.genecards.org/cgi-bin/carddisp.pl?gene=FCGR1A
FPR1	Formyl Peptide Receptor 1	Protein Coding	54	GC19M051745	5.10672	https://www.genecards.org/cgi-bin/carddisp.pl?gene=FPR1
MIR198	MicroRNA 198	RNA Gene	17	GC03M120395	5.10447	https://www.genecards.org/cgi-bin/carddisp.pl?gene=MIR198
MIR663A	MicroRNA 663a	RNA Gene	17	GC20M026208	5.08901	https://www.genecards.org/cgi-bin/carddisp.pl?gene=MIR663A
MIR409	MicroRNA 409	RNA Gene	21	GC14P111887	5.0834	https://www.genecards.org/cgi-bin/carddisp.pl?gene=MIR409
MIR93	MicroRNA 93	RNA Gene	24	GC07M103702	5.08241	https://www.genecards.org/cgi-bin/carddisp.pl?gene=MIR93
C1R	Complement C1r	Protein Coding	53	GC12M008292	5.08163	https://www.genecards.org/cgi-bin/carddisp.pl?gene=C1R
BLK	BLK Proto-Oncogene, Src Family Tyrosine Kinase	Protein Coding	56	GC08P011486	5.06802	https://www.genecards.org/cgi-bin/carddisp.pl?gene=BLK
DEFB1	Defensin Beta 1	Protein Coding	46	GC08M006870	5.06176	https://www.genecards.org/cgi-bin/carddisp.pl?gene=DEFB1
MIR151A	MicroRNA 151a	RNA Gene	22	GC08M140832	5.05964	https://www.genecards.org/cgi-bin/carddisp.pl?gene=MIR151A
ATRIP	ATR Interacting Protein	Protein Coding	49	GC03P050890	5.05694	https://www.genecards.org/cgi-bin/carddisp.pl?gene=ATRIP
ATRIP-TREX1	ATRIP-TREX1 Readthrough	RNA Gene	9	GC03P050891	5.05694	https://www.genecards.org/cgi-bin/carddisp.pl?gene=ATRIP-TREX1
TPO	Thyroid Peroxidase	Protein Coding	55	GC02P001374	5.05463	https://www.genecards.org/cgi-bin/carddisp.pl?gene=TPO
MIR328	MicroRNA 328	RNA Gene	22	GC16M067203	5.04961	https://www.genecards.org/cgi-bin/carddisp.pl?gene=MIR328
CCL17	C-C Motif Chemokine Ligand 17	Protein Coding	47	GC16P057419	5.04835	https://www.genecards.org/cgi-bin/carddisp.pl?gene=CCL17
MIR199A2	MicroRNA 199a-2	RNA Gene	23	GC01M172235	5.04719	https://www.genecards.org/cgi-bin/carddisp.pl?gene=MIR199A2
TFRC	Transferrin Receptor	Protein Coding	58	GC03M196113	5.04718	https://www.genecards.org/cgi-bin/carddisp.pl?gene=TFRC
TTC7A	Tetratricopeptide Repeat Domain 7A	Protein Coding	46	GC02P046906	5.04182	https://www.genecards.org/cgi-bin/carddisp.pl?gene=TTC7A
CD69	CD69 Molecule	Protein Coding	49	GC12M024090	5.03951	https://www.genecards.org/cgi-bin/carddisp.pl?gene=CD69
MIAT	Myocardial Infarction Associated Transcript	RNA Gene	27	GC22P026646	5.03105	https://www.genecards.org/cgi-bin/carddisp.pl?gene=MIAT
AP4B1-AS1	AP4B1 Antisense RNA 1	RNA Gene	17	GC01P113813	5.02002	https://www.genecards.org/cgi-bin/carddisp.pl?gene=AP4B1-AS1
ARG1	Arginase 1	Protein Coding	56	GC06P131473	5.01884	https://www.genecards.org/cgi-bin/carddisp.pl?gene=ARG1
F2R	Coagulation Factor II Thrombin Receptor	Protein Coding	53	GC05P076716	5.00818	https://www.genecards.org/cgi-bin/carddisp.pl?gene=F2R
H2AC18	H2A Clustered Histone 18	Protein Coding	36	GC01M154032	5.00514	https://www.genecards.org/cgi-bin/carddisp.pl?gene=H2AC18
NR1H3	Nuclear Receptor Subfamily 1 Group H Member 3	Protein Coding	53	GC11P047248	5.00473	https://www.genecards.org/cgi-bin/carddisp.pl?gene=NR1H3
CAMP	Cathelicidin Antimicrobial Peptide	Protein Coding	46	GC03P050882	5.0026	https://www.genecards.org/cgi-bin/carddisp.pl?gene=CAMP
SLC11A1	Solute Carrier Family 11 Member 1	Protein Coding	53	GC02P218382	5.00181	https://www.genecards.org/cgi-bin/carddisp.pl?gene=SLC11A1
BGLAP	Bone Gamma-Carboxyglutamate Protein	Protein Coding	46	GC01P156242	4.99593	https://www.genecards.org/cgi-bin/carddisp.pl?gene=BGLAP
RIPK2	Receptor Interacting Serine/Threonine Kinase 2	Protein Coding	53	GC08P089838	4.98999	https://www.genecards.org/cgi-bin/carddisp.pl?gene=RIPK2
CRH	Corticotropin Releasing Hormone	Protein Coding	50	GC08M066176	4.98733	https://www.genecards.org/cgi-bin/carddisp.pl?gene=CRH
CFH	Complement Factor H	Protein Coding	54	GC01P196621	4.97688	https://www.genecards.org/cgi-bin/carddisp.pl?gene=CFH
MIR10B	MicroRNA 10b	RNA Gene	24	GC02P176150	4.97518	https://www.genecards.org/cgi-bin/carddisp.pl?gene=MIR10B
GSTM1	Glutathione S-Transferase Mu 1	Protein Coding	49	GC01P109687	4.96098	https://www.genecards.org/cgi-bin/carddisp.pl?gene=GSTM1
SMAD2	SMAD Family Member 2	Protein Coding	59	GC18M047809	4.95781	https://www.genecards.org/cgi-bin/carddisp.pl?gene=SMAD2
CD244	CD244 Molecule	Protein Coding	51	GC01M160830	4.95524	https://www.genecards.org/cgi-bin/carddisp.pl?gene=CD244
CXCL13	C-X-C Motif Chemokine Ligand 13	Protein Coding	47	GC04P077511	4.95212	https://www.genecards.org/cgi-bin/carddisp.pl?gene=CXCL13
GJB2	Gap Junction Protein Beta 2	Protein Coding	52	GC13M020187	4.94339	https://www.genecards.org/cgi-bin/carddisp.pl?gene=GJB2
KL	Klotho	Protein Coding	55	GC13P033016	4.93704	https://www.genecards.org/cgi-bin/carddisp.pl?gene=KL
RNASEH2A	Ribonuclease H2 Subunit A	Protein Coding	51	GC19P015300	4.93256	https://www.genecards.org/cgi-bin/carddisp.pl?gene=RNASEH2A
RET	Ret Proto-Oncogene	Protein Coding	61	GC10P043303	4.92258	https://www.genecards.org/cgi-bin/carddisp.pl?gene=RET
MIR326	MicroRNA 326	RNA Gene	24	GC11M075335	4.91859	https://www.genecards.org/cgi-bin/carddisp.pl?gene=MIR326
ENSG00000277577		RNA Gene	6	GC0XM073831	4.9069	https://www.genecards.org/cgi-bin/carddisp.pl?gene=ENSG00000277577
GDF15	Growth Differentiation Factor 15	Protein Coding	50	GC19P079240	4.89959	https://www.genecards.org/cgi-bin/carddisp.pl?gene=GDF15
SIRT6	Sirtuin 6	Protein Coding	52	GC19M004174	4.89571	https://www.genecards.org/cgi-bin/carddisp.pl?gene=SIRT6
TG	Thyroglobulin	Protein Coding	51	GC08P132866	4.89535	https://www.genecards.org/cgi-bin/carddisp.pl?gene=TG
PADI4	Peptidyl Arginine Deiminase 4	Protein Coding	52	GC01P017308	4.8934	https://www.genecards.org/cgi-bin/carddisp.pl?gene=PADI4
MMP12	Matrix Metallopeptidase 12	Protein Coding	53	GC11M102862	4.89059	https://www.genecards.org/cgi-bin/carddisp.pl?gene=MMP12
MIR134	MicroRNA 134	RNA Gene	22	GC14P111866	4.8847	https://www.genecards.org/cgi-bin/carddisp.pl?gene=MIR134
SREBF1	Sterol Regulatory Element Binding Transcription Factor 1	Protein Coding	54	GC17M017810	4.88252	https://www.genecards.org/cgi-bin/carddisp.pl?gene=SREBF1
CCL22	C-C Motif Chemokine Ligand 22	Protein Coding	44	GC16P057359	4.87499	https://www.genecards.org/cgi-bin/carddisp.pl?gene=CCL22
TICAM1	TIR Domain Containing Adaptor Molecule 1	Protein Coding	50	GC19M004815	4.86079	https://www.genecards.org/cgi-bin/carddisp.pl?gene=TICAM1
AP1S3	Adaptor Related Protein Complex 1 Subunit Sigma 3	Protein Coding	46	GC02M223667	4.85008	https://www.genecards.org/cgi-bin/carddisp.pl?gene=AP1S3
TSHR	Thyroid Stimulating Hormone Receptor	Protein Coding	54	GC14P080954	4.84753	https://www.genecards.org/cgi-bin/carddisp.pl?gene=TSHR
CMKLR1	Chemerin Chemokine-Like Receptor 1	Protein Coding	48	GC12M108288	4.84648	https://www.genecards.org/cgi-bin/carddisp.pl?gene=CMKLR1
FBN1	Fibrillin 1	Protein Coding	53	GC15M048408	4.84615	https://www.genecards.org/cgi-bin/carddisp.pl?gene=FBN1
MIR500A	MicroRNA 500a	RNA Gene	18	GC0XP050008	4.84568	https://www.genecards.org/cgi-bin/carddisp.pl?gene=MIR500A
MIR637	MicroRNA 637	RNA Gene	18	GC19M003961	4.84568	https://www.genecards.org/cgi-bin/carddisp.pl?gene=MIR637
APP	Amyloid Beta Precursor Protein	Protein Coding	58	GC21M025880	4.84246	https://www.genecards.org/cgi-bin/carddisp.pl?gene=APP
PPP2R5D	Protein Phosphatase 2 Regulatory Subunit B'Delta	Protein Coding	52	GC06P100396	4.84099	https://www.genecards.org/cgi-bin/carddisp.pl?gene=PPP2R5D
PWAR4	Prader Willi/Angelman Region RNA 4	RNA Gene	11	GC15P025211	4.82388	https://www.genecards.org/cgi-bin/carddisp.pl?gene=PWAR4
RASGRP1	RAS Guanyl Releasing Protein 1	Protein Coding	54	GC15M038488	4.82356	https://www.genecards.org/cgi-bin/carddisp.pl?gene=RASGRP1
MYH7	Myosin Heavy Chain 7	Protein Coding	53	GC14M023412	4.81421	https://www.genecards.org/cgi-bin/carddisp.pl?gene=MYH7
CARD14	Caspase Recruitment Domain Family Member 14	Protein Coding	50	GC17P080170	4.81404	https://www.genecards.org/cgi-bin/carddisp.pl?gene=CARD14
HNF1A-AS1	HNF1A Antisense RNA 1	RNA Gene	22	GC12M122680	4.79849	https://www.genecards.org/cgi-bin/carddisp.pl?gene=HNF1A-AS1
CTSB	Cathepsin B	Protein Coding	59	GC08M011842	4.79579	https://www.genecards.org/cgi-bin/carddisp.pl?gene=CTSB
KRT18	Keratin 18	Protein Coding	57	GC12P052948	4.79529	https://www.genecards.org/cgi-bin/carddisp.pl?gene=KRT18
ORM1	Orosomucoid 1	Protein Coding	48	GC09P114323	4.79281	https://www.genecards.org/cgi-bin/carddisp.pl?gene=ORM1
TACR1	Tachykinin Receptor 1	Protein Coding	51	GC02M075310	4.78884	https://www.genecards.org/cgi-bin/carddisp.pl?gene=TACR1
XDH	Xanthine Dehydrogenase	Protein Coding	54	GC02M031334	4.78515	https://www.genecards.org/cgi-bin/carddisp.pl?gene=XDH
NLRP2	NLR Family Pyrin Domain Containing 2	Protein Coding	49	GC19P054953	4.78466	https://www.genecards.org/cgi-bin/carddisp.pl?gene=NLRP2
WG	Wegener Granulomatosis	Genetic Locus	3	GC06U900715	4.78025	https://www.genecards.org/cgi-bin/carddisp.pl?gene=WG
SPEN	Spen Family Transcriptional Repressor	Protein Coding	48	GC01P015918	4.77916	https://www.genecards.org/cgi-bin/carddisp.pl?gene=SPEN
PGM3	Phosphoglucomutase 3	Protein Coding	50	GC06M083161	4.77599	https://www.genecards.org/cgi-bin/carddisp.pl?gene=PGM3
BRAF	B-Raf Proto-Oncogene, Serine/Threonine Kinase	Protein Coding	60	GC07M140748	4.77484	https://www.genecards.org/cgi-bin/carddisp.pl?gene=BRAF
TP63	Tumor Protein P63	Protein Coding	53	GC03P189598	4.77124	https://www.genecards.org/cgi-bin/carddisp.pl?gene=TP63
HSPA5	Heat Shock Protein Family A (Hsp70) Member 5	Protein Coding	55	GC09M125234	4.76888	https://www.genecards.org/cgi-bin/carddisp.pl?gene=HSPA5
GDNF	Glial Cell Derived Neurotrophic Factor	Protein Coding	56	GC05M037812	4.76821	https://www.genecards.org/cgi-bin/carddisp.pl?gene=GDNF
BCL2L1	BCL2 Like 1	Protein Coding	54	GC20M031664	4.76666	https://www.genecards.org/cgi-bin/carddisp.pl?gene=BCL2L1
BTK	Bruton Tyrosine Kinase	Protein Coding	60	GC0XM101349	4.75472	https://www.genecards.org/cgi-bin/carddisp.pl?gene=BTK
ATP6V1A	ATPase H+ Transporting V1 Subunit A	Protein Coding	53	GC03P113747	4.74934	https://www.genecards.org/cgi-bin/carddisp.pl?gene=ATP6V1A
MIR612	MicroRNA 612	RNA Gene	19	GC11P072195	4.7491	https://www.genecards.org/cgi-bin/carddisp.pl?gene=MIR612
CLC	Charcot-Leyden Crystal Galectin	Protein Coding	46	GC19M076563	4.74857	https://www.genecards.org/cgi-bin/carddisp.pl?gene=CLC
MIR130A	MicroRNA 130a	RNA Gene	24	GC11P057641	4.74595	https://www.genecards.org/cgi-bin/carddisp.pl?gene=MIR130A
OSM	Oncostatin M	Protein Coding	51	GC22M030262	4.73152	https://www.genecards.org/cgi-bin/carddisp.pl?gene=OSM
SFTPB	Surfactant Protein B	Protein Coding	51	GC02M085657	4.7274	https://www.genecards.org/cgi-bin/carddisp.pl?gene=SFTPB
HGF	Hepatocyte Growth Factor	Protein Coding	58	GC07M081699	4.72213	https://www.genecards.org/cgi-bin/carddisp.pl?gene=HGF
BANK1	B Cell Scaffold Protein With Ankyrin Repeats 1	Protein Coding	43	GC04P101411	4.71928	https://www.genecards.org/cgi-bin/carddisp.pl?gene=BANK1
WIPF1	WAS/WASL Interacting Protein Family Member 1	Protein Coding	50	GC02M174559	4.71919	https://www.genecards.org/cgi-bin/carddisp.pl?gene=WIPF1
IL11	Interleukin 11	Protein Coding	47	GC19M055364	4.71474	https://www.genecards.org/cgi-bin/carddisp.pl?gene=IL11
POU2AF1	POU Class 2 Homeobox Associating Factor 1	Protein Coding	44	GC11M111352	4.71334	https://www.genecards.org/cgi-bin/carddisp.pl?gene=POU2AF1
SLC39A4	Solute Carrier Family 39 Member 4	Protein Coding	49	GC08M144409	4.71078	https://www.genecards.org/cgi-bin/carddisp.pl?gene=SLC39A4
CYP19A1	Cytochrome P450 Family 19 Subfamily A Member 1	Protein Coding	55	GC15M051208	4.70912	https://www.genecards.org/cgi-bin/carddisp.pl?gene=CYP19A1
GUSB	Glucuronidase Beta	Protein Coding	54	GC07M065960	4.70788	https://www.genecards.org/cgi-bin/carddisp.pl?gene=GUSB
SCARNA5	Small Cajal Body-Specific RNA 5	RNA Gene	22	GC02P233275	4.70651	https://www.genecards.org/cgi-bin/carddisp.pl?gene=SCARNA5
MIR518B	MicroRNA 518b	RNA Gene	19	GC19P080266	4.70416	https://www.genecards.org/cgi-bin/carddisp.pl?gene=MIR518B
TRIM21	Tripartite Motif Containing 21	Protein Coding	50	GC11M004384	4.7017	https://www.genecards.org/cgi-bin/carddisp.pl?gene=TRIM21
IL7R	Interleukin 7 Receptor	Protein Coding	53	GC05P035852	4.69267	https://www.genecards.org/cgi-bin/carddisp.pl?gene=IL7R
PRSS2	Serine Protease 2	Protein Coding	46	GC07P151511	4.68426	https://www.genecards.org/cgi-bin/carddisp.pl?gene=PRSS2
MIR361	MicroRNA 361	RNA Gene	19	GC0XM085903	4.68004	https://www.genecards.org/cgi-bin/carddisp.pl?gene=MIR361
ZC3H12A	Zinc Finger CCCH-Type Containing 12A	Protein Coding	46	GC01P037474	4.67775	https://www.genecards.org/cgi-bin/carddisp.pl?gene=ZC3H12A
PARP1	Poly(ADP-Ribose) Polymerase 1	Protein Coding	58	GC01M226360	4.67035	https://www.genecards.org/cgi-bin/carddisp.pl?gene=PARP1
CEBPB	CCAAT Enhancer Binding Protein Beta	Protein Coding	50	GC20P050190	4.66314	https://www.genecards.org/cgi-bin/carddisp.pl?gene=CEBPB
HSD3B7	Hydroxy-Delta-5-Steroid Dehydrogenase, 3 Beta- And Steroid Delta-Isomerase 7	Protein Coding	47	GC16P030985	4.65642	https://www.genecards.org/cgi-bin/carddisp.pl?gene=HSD3B7
MYOC	Myocilin	Protein Coding	49	GC01M171604	4.6503	https://www.genecards.org/cgi-bin/carddisp.pl?gene=MYOC
PTPN2	Protein Tyrosine Phosphatase Non-Receptor Type 2	Protein Coding	54	GC18M029317	4.64517	https://www.genecards.org/cgi-bin/carddisp.pl?gene=PTPN2
EDNRA	Endothelin Receptor Type A	Protein Coding	56	GC04P147480	4.64413	https://www.genecards.org/cgi-bin/carddisp.pl?gene=EDNRA
CCK	Cholecystokinin	Protein Coding	48	GC03M042274	4.63725	https://www.genecards.org/cgi-bin/carddisp.pl?gene=CCK
ANXA5	Annexin A5	Protein Coding	53	GC04M121667	4.63631	https://www.genecards.org/cgi-bin/carddisp.pl?gene=ANXA5
CCN2	Cellular Communication Network Factor 2	Protein Coding	53	GC06M131948	4.63186	https://www.genecards.org/cgi-bin/carddisp.pl?gene=CCN2
CXCL11	C-X-C Motif Chemokine Ligand 11	Protein Coding	48	GC04M076033	4.6301	https://www.genecards.org/cgi-bin/carddisp.pl?gene=CXCL11
CFTR-AS1	CFTR Antisense RNA 1	RNA Gene	15	GC07M117542	4.62965	https://www.genecards.org/cgi-bin/carddisp.pl?gene=CFTR-AS1
ALG1	ALG1 Chitobiosyldiphosphodolichol Beta-Mannosyltransferase	Protein Coding	52	GC16P005033	4.62912	https://www.genecards.org/cgi-bin/carddisp.pl?gene=ALG1
PROCR	Protein C Receptor	Protein Coding	49	GC20P035171	4.62044	https://www.genecards.org/cgi-bin/carddisp.pl?gene=PROCR
NR1I2	Nuclear Receptor Subfamily 1 Group I Member 2	Protein Coding	51	GC03P119780	4.61631	https://www.genecards.org/cgi-bin/carddisp.pl?gene=NR1I2
FCN3	Ficolin 3	Protein Coding	51	GC01M028999	4.61201	https://www.genecards.org/cgi-bin/carddisp.pl?gene=FCN3
PTGER4	Prostaglandin E Receptor 4	Protein Coding	52	GC05P040679	4.61191	https://www.genecards.org/cgi-bin/carddisp.pl?gene=PTGER4
SHARPIN	SHANK Associated RH Domain Interactor	Protein Coding	46	GC08M144098	4.60786	https://www.genecards.org/cgi-bin/carddisp.pl?gene=SHARPIN
CCL24	C-C Motif Chemokine Ligand 24	Protein Coding	44	GC07M077712	4.60588	https://www.genecards.org/cgi-bin/carddisp.pl?gene=CCL24
TRB	T Cell Receptor Beta Locus	Protein Coding	24	GC07P152056	4.60299	https://www.genecards.org/cgi-bin/carddisp.pl?gene=TRB
AGTR1	Angiotensin II Receptor Type 1	Protein Coding	58	GC03P148697	4.60252	https://www.genecards.org/cgi-bin/carddisp.pl?gene=AGTR1
LTA4H	Leukotriene A4 Hydrolase	Protein Coding	53	GC12M096000	4.60186	https://www.genecards.org/cgi-bin/carddisp.pl?gene=LTA4H
FGF23	Fibroblast Growth Factor 23	Protein Coding	52	GC12M004368	4.59425	https://www.genecards.org/cgi-bin/carddisp.pl?gene=FGF23
MIR29A	MicroRNA 29a	RNA Gene	24	GC07M130876	4.5931	https://www.genecards.org/cgi-bin/carddisp.pl?gene=MIR29A
SIGLEC5	Sialic Acid Binding Ig Like Lectin 5	Protein Coding	47	GC19M077022	4.5858	https://www.genecards.org/cgi-bin/carddisp.pl?gene=SIGLEC5
THRIL	TNF And HNRNPL Related Immunoregulatory Long Non-Coding RNA	RNA Gene	15	GC12M125025	4.58219	https://www.genecards.org/cgi-bin/carddisp.pl?gene=THRIL
MS4A2	Membrane Spanning 4-Domains A2	Protein Coding	47	GC11P060088	4.57696	https://www.genecards.org/cgi-bin/carddisp.pl?gene=MS4A2
MIR9-1	MicroRNA 9-1	RNA Gene	23	GC01M156420	4.57429	https://www.genecards.org/cgi-bin/carddisp.pl?gene=MIR9-1
RNASEH2C	Ribonuclease H2 Subunit C	Protein Coding	45	GC11M065714	4.56972	https://www.genecards.org/cgi-bin/carddisp.pl?gene=RNASEH2C
COL2A1	Collagen Type II Alpha 1 Chain	Protein Coding	56	GC12M047972	4.56272	https://www.genecards.org/cgi-bin/carddisp.pl?gene=COL2A1
HPSE	Heparanase	Protein Coding	52	GC04M083292	4.56014	https://www.genecards.org/cgi-bin/carddisp.pl?gene=HPSE
ACP5	Acid Phosphatase 5, Tartrate Resistant	Protein Coding	53	GC19M011574	4.55863	https://www.genecards.org/cgi-bin/carddisp.pl?gene=ACP5
COL3A1	Collagen Type III Alpha 1 Chain	Protein Coding	54	GC02P188974	4.55618	https://www.genecards.org/cgi-bin/carddisp.pl?gene=COL3A1
LCK	LCK Proto-Oncogene, Src Family Tyrosine Kinase	Protein Coding	59	GC01P032251	4.55375	https://www.genecards.org/cgi-bin/carddisp.pl?gene=LCK
MIR629	MicroRNA 629	RNA Gene	21	GC15M070079	4.54145	https://www.genecards.org/cgi-bin/carddisp.pl?gene=MIR629
PLAUR	Plasminogen Activator, Urokinase Receptor	Protein Coding	52	GC19M043646	4.53981	https://www.genecards.org/cgi-bin/carddisp.pl?gene=PLAUR
PIK3R1	Phosphoinositide-3-Kinase Regulatory Subunit 1	Protein Coding	57	GC05P068215	4.53647	https://www.genecards.org/cgi-bin/carddisp.pl?gene=PIK3R1
AIM2	Absent In Melanoma 2	Protein Coding	48	GC01M159062	4.53205	https://www.genecards.org/cgi-bin/carddisp.pl?gene=AIM2
NCAM1	Neural Cell Adhesion Molecule 1	Protein Coding	55	GC11P112961	4.51725	https://www.genecards.org/cgi-bin/carddisp.pl?gene=NCAM1
UNC80	Unc-80 Homolog, NALCN Channel Complex Subunit	Protein Coding	42	GC02P209771	4.50968	https://www.genecards.org/cgi-bin/carddisp.pl?gene=UNC80
LOC121725110	Sharpr-MPRA Regulatory Region 8902	Functional Element	3	GC02P209872	4.50968	https://www.genecards.org/cgi-bin/carddisp.pl?gene=LOC121725110
CEBPE	CCAAT Enhancer Binding Protein Epsilon	Protein Coding	50	GC14M023117	4.50764	https://www.genecards.org/cgi-bin/carddisp.pl?gene=CEBPE
SNHG29	Small Nucleolar RNA Host Gene 29	RNA Gene	28	GC17P070802	4.50564	https://www.genecards.org/cgi-bin/carddisp.pl?gene=SNHG29
GJB6	Gap Junction Protein Beta 6	Protein Coding	49	GC13M020221	4.50542	https://www.genecards.org/cgi-bin/carddisp.pl?gene=GJB6
TIMP2	TIMP Metallopeptidase Inhibitor 2	Protein Coding	48	GC17M078852	4.50497	https://www.genecards.org/cgi-bin/carddisp.pl?gene=TIMP2
SFTPA1	Surfactant Protein A1	Protein Coding	51	GC10P098305	4.49688	https://www.genecards.org/cgi-bin/carddisp.pl?gene=SFTPA1
AR	Androgen Receptor	Protein Coding	59	GC0XP067544	4.49405	https://www.genecards.org/cgi-bin/carddisp.pl?gene=AR
BACE1-AS	BACE1 Antisense RNA	RNA Gene	17	GC11P117371	4.4865	https://www.genecards.org/cgi-bin/carddisp.pl?gene=BACE1-AS
MIR638	MicroRNA 638	RNA Gene	19	GC19P010994	4.48501	https://www.genecards.org/cgi-bin/carddisp.pl?gene=MIR638
CARD11	Caspase Recruitment Domain Family Member 11	Protein Coding	54	GC07M002906	4.48153	https://www.genecards.org/cgi-bin/carddisp.pl?gene=CARD11
MUC2	Mucin 2, Oligomeric Mucus/Gel-Forming	Protein Coding	44	GC11P001074	4.48109	https://www.genecards.org/cgi-bin/carddisp.pl?gene=MUC2
MIR31	MicroRNA 31	RNA Gene	22	GC09M021913	4.47461	https://www.genecards.org/cgi-bin/carddisp.pl?gene=MIR31
FOCAD	Focadhesin	Protein Coding	41	GC09P020728	4.47305	https://www.genecards.org/cgi-bin/carddisp.pl?gene=FOCAD
IL36G	Interleukin 36 Gamma	Protein Coding	46	GC02P112973	4.47066	https://www.genecards.org/cgi-bin/carddisp.pl?gene=IL36G
CCL8	C-C Motif Chemokine Ligand 8	Protein Coding	46	GC17P034319	4.46922	https://www.genecards.org/cgi-bin/carddisp.pl?gene=CCL8
LOC106029312	Williams-Beuren Syndrome Medial Block B Recombination Region	Functional Element	4	GC07P074733	4.4669	https://www.genecards.org/cgi-bin/carddisp.pl?gene=LOC106029312
RMRP	RNA Component Of Mitochondrial RNA Processing Endoribonuclease	RNA Gene	26	GC09M035655	4.46419	https://www.genecards.org/cgi-bin/carddisp.pl?gene=RMRP
BAG3	BAG Cochaperone 3	Protein Coding	50	GC10P119651	4.46296	https://www.genecards.org/cgi-bin/carddisp.pl?gene=BAG3
UNC13D	Unc-13 Homolog D	Protein Coding	51	GC17M075827	4.46152	https://www.genecards.org/cgi-bin/carddisp.pl?gene=UNC13D
MIR203A	MicroRNA 203a	RNA Gene	23	GC14P111609	4.4568	https://www.genecards.org/cgi-bin/carddisp.pl?gene=MIR203A
ERBB2	Erb-B2 Receptor Tyrosine Kinase 2	Protein Coding	62	GC17P039687	4.45379	https://www.genecards.org/cgi-bin/carddisp.pl?gene=ERBB2
IL32	Interleukin 32	Protein Coding	45	GC16P019912	4.45348	https://www.genecards.org/cgi-bin/carddisp.pl?gene=IL32
NLRP6	NLR Family Pyrin Domain Containing 6	Protein Coding	46	GC11P000278	4.453	https://www.genecards.org/cgi-bin/carddisp.pl?gene=NLRP6
PI3	Peptidase Inhibitor 3	Protein Coding	44	GC20P045174	4.44473	https://www.genecards.org/cgi-bin/carddisp.pl?gene=PI3
PTGDR	Prostaglandin D2 Receptor	Protein Coding	53	GC14P052267	4.44457	https://www.genecards.org/cgi-bin/carddisp.pl?gene=PTGDR
STXBP2	Syntaxin Binding Protein 2	Protein Coding	51	GC19P008036	4.43942	https://www.genecards.org/cgi-bin/carddisp.pl?gene=STXBP2
IGHG1	Immunoglobulin Heavy Constant Gamma 1 (G1m Marker)	Protein Coding	40	GC14M105736	4.43722	https://www.genecards.org/cgi-bin/carddisp.pl?gene=IGHG1
NCF4-AS1	NCF4 Antisense RNA 1	RNA Gene	18	GC22M065934	4.43722	https://www.genecards.org/cgi-bin/carddisp.pl?gene=NCF4-AS1
MIR497	MicroRNA 497	RNA Gene	22	GC17M012591	4.42883	https://www.genecards.org/cgi-bin/carddisp.pl?gene=MIR497
PECAM1	Platelet And Endothelial Cell Adhesion Molecule 1	Protein Coding	48	GC17M064319	4.42846	https://www.genecards.org/cgi-bin/carddisp.pl?gene=PECAM1
MALT1	MALT1 Paracaspase	Protein Coding	55	GC18P058671	4.42645	https://www.genecards.org/cgi-bin/carddisp.pl?gene=MALT1
SAA2	Serum Amyloid A2	Protein Coding	42	GC11M018238	4.42602	https://www.genecards.org/cgi-bin/carddisp.pl?gene=SAA2
STX11	Syntaxin 11	Protein Coding	48	GC06P144209	4.42393	https://www.genecards.org/cgi-bin/carddisp.pl?gene=STX11
MIR181A1	MicroRNA 181a-1	RNA Gene	21	GC01M198860	4.4183	https://www.genecards.org/cgi-bin/carddisp.pl?gene=MIR181A1
TNPO3	Transportin 3	Protein Coding	48	GC07M128954	4.40887	https://www.genecards.org/cgi-bin/carddisp.pl?gene=TNPO3
SPIB	Spi-B Transcription Factor	Protein Coding	46	GC19P050418	4.40887	https://www.genecards.org/cgi-bin/carddisp.pl?gene=SPIB
PF4	Platelet Factor 4	Protein Coding	47	GC04M073980	4.40391	https://www.genecards.org/cgi-bin/carddisp.pl?gene=PF4
EPRS1	Glutamyl-Prolyl-TRNA Synthetase 1	Protein Coding	51	GC01M219969	4.37959	https://www.genecards.org/cgi-bin/carddisp.pl?gene=EPRS1
ITGA6	Integrin Subunit Alpha 6	Protein Coding	56	GC02P172427	4.37788	https://www.genecards.org/cgi-bin/carddisp.pl?gene=ITGA6
MIR602	MicroRNA 602	RNA Gene	15	GC09P137838	4.37715	https://www.genecards.org/cgi-bin/carddisp.pl?gene=MIR602
VIP	Vasoactive Intestinal Peptide	Protein Coding	51	GC06P152750	4.37229	https://www.genecards.org/cgi-bin/carddisp.pl?gene=VIP
MIR215	MicroRNA 215	RNA Gene	22	GC01M220117	4.36773	https://www.genecards.org/cgi-bin/carddisp.pl?gene=MIR215
RELN	Reelin	Protein Coding	51	GC07M103471	4.36336	https://www.genecards.org/cgi-bin/carddisp.pl?gene=RELN
ADGRE5	Adhesion G Protein-Coupled Receptor E5	Protein Coding	51	GC19P079079	4.36272	https://www.genecards.org/cgi-bin/carddisp.pl?gene=ADGRE5
MIR608	MicroRNA 608	RNA Gene	20	GC10P100974	4.36058	https://www.genecards.org/cgi-bin/carddisp.pl?gene=MIR608
RAC1	Rac Family Small GTPase 1	Protein Coding	56	GC07P006377	4.35648	https://www.genecards.org/cgi-bin/carddisp.pl?gene=RAC1
AHR	Aryl Hydrocarbon Receptor	Protein Coding	54	GC07P016916	4.35344	https://www.genecards.org/cgi-bin/carddisp.pl?gene=AHR
KCNQ1OT1	KCNQ1 Opposite Strand/Antisense Transcript 1	RNA Gene	30	GC11M007381	4.35047	https://www.genecards.org/cgi-bin/carddisp.pl?gene=KCNQ1OT1
CXCL3	C-X-C Motif Chemokine Ligand 3	Protein Coding	45	GC04M074036	4.34876	https://www.genecards.org/cgi-bin/carddisp.pl?gene=CXCL3
BRCA2	BRCA2 DNA Repair Associated	Protein Coding	54	GC13P032315	4.33649	https://www.genecards.org/cgi-bin/carddisp.pl?gene=BRCA2
CASP4	Caspase 4	Protein Coding	53	GC11M104942	4.33646	https://www.genecards.org/cgi-bin/carddisp.pl?gene=CASP4
MIR212	MicroRNA 212	RNA Gene	23	GC17M002050	4.3314	https://www.genecards.org/cgi-bin/carddisp.pl?gene=MIR212
ADAMTS5	ADAM Metallopeptidase With Thrombospondin Type 1 Motif 5	Protein Coding	52	GC21M026918	4.33135	https://www.genecards.org/cgi-bin/carddisp.pl?gene=ADAMTS5
DOCK8	Dedicator Of Cytokinesis 8	Protein Coding	52	GC09P000214	4.32988	https://www.genecards.org/cgi-bin/carddisp.pl?gene=DOCK8
PDGFRA	Platelet Derived Growth Factor Receptor Alpha	Protein Coding	60	GC04P054229	4.3297	https://www.genecards.org/cgi-bin/carddisp.pl?gene=PDGFRA
SCNN1B	Sodium Channel Epithelial 1 Subunit Beta	Protein Coding	55	GC16P023278	4.32547	https://www.genecards.org/cgi-bin/carddisp.pl?gene=SCNN1B
PTGES	Prostaglandin E Synthase	Protein Coding	49	GC09M129738	4.32012	https://www.genecards.org/cgi-bin/carddisp.pl?gene=PTGES
NOX1	NADPH Oxidase 1	Protein Coding	50	GC0XM100843	4.31723	https://www.genecards.org/cgi-bin/carddisp.pl?gene=NOX1
CASP6	Caspase 6	Protein Coding	55	GC04M109688	4.31262	https://www.genecards.org/cgi-bin/carddisp.pl?gene=CASP6
MOG	Myelin Oligodendrocyte Glycoprotein	Protein Coding	53	GC06P100137	4.30466	https://www.genecards.org/cgi-bin/carddisp.pl?gene=MOG
DNASE2	Deoxyribonuclease 2, Lysosomal	Protein Coding	47	GC19M012875	4.30339	https://www.genecards.org/cgi-bin/carddisp.pl?gene=DNASE2
STAT6	Signal Transducer And Activator Of Transcription 6	Protein Coding	57	GC12M057095	4.29879	https://www.genecards.org/cgi-bin/carddisp.pl?gene=STAT6
PTGER2	Prostaglandin E Receptor 2	Protein Coding	55	GC14P052314	4.29631	https://www.genecards.org/cgi-bin/carddisp.pl?gene=PTGER2
PXK	PX Domain Containing Serine/Threonine Kinase Like	Protein Coding	46	GC03P058333	4.29279	https://www.genecards.org/cgi-bin/carddisp.pl?gene=PXK
CST3	Cystatin C	Protein Coding	51	GC20M023742	4.27861	https://www.genecards.org/cgi-bin/carddisp.pl?gene=CST3
APOB	Apolipoprotein B	Protein Coding	53	GC02M020956	4.27595	https://www.genecards.org/cgi-bin/carddisp.pl?gene=APOB
ITPKC	Inositol-Trisphosphate 3-Kinase C	Protein Coding	49	GC19P079701	4.27468	https://www.genecards.org/cgi-bin/carddisp.pl?gene=ITPKC
MIR657	MicroRNA 657	RNA Gene	17	GC17M081125	4.27314	https://www.genecards.org/cgi-bin/carddisp.pl?gene=MIR657
GSTP1	Glutathione S-Transferase Pi 1	Protein Coding	57	GC11P067583	4.26876	https://www.genecards.org/cgi-bin/carddisp.pl?gene=GSTP1
LOC111674472	DNase I Hypersensitive Sites In Introns 16 And 17a Of CFTR	Functional Element	4	GC07P117607	4.26794	https://www.genecards.org/cgi-bin/carddisp.pl?gene=LOC111674472
CD68	CD68 Molecule	Protein Coding	47	GC17P007579	4.2537	https://www.genecards.org/cgi-bin/carddisp.pl?gene=CD68
IL25	Interleukin 25	Protein Coding	46	GC14P037361	4.25018	https://www.genecards.org/cgi-bin/carddisp.pl?gene=IL25
MIR622	MicroRNA 622	RNA Gene	17	GC13P090231	4.23816	https://www.genecards.org/cgi-bin/carddisp.pl?gene=MIR622
UROD	Uroporphyrinogen Decarboxylase	Protein Coding	52	GC01P045572	4.23157	https://www.genecards.org/cgi-bin/carddisp.pl?gene=UROD
PLAU	Plasminogen Activator, Urokinase	Protein Coding	59	GC10P073909	4.22233	https://www.genecards.org/cgi-bin/carddisp.pl?gene=PLAU
TUG1	Taurine Up-Regulated 1	Protein Coding	26	GC22P030969	4.22209	https://www.genecards.org/cgi-bin/carddisp.pl?gene=TUG1
MIR128-2	MicroRNA 128-2	RNA Gene	23	GC03P035754	4.21886	https://www.genecards.org/cgi-bin/carddisp.pl?gene=MIR128-2
AXL	AXL Receptor Tyrosine Kinase	Protein Coding	59	GC19P041219	4.21494	https://www.genecards.org/cgi-bin/carddisp.pl?gene=AXL
GJA1	Gap Junction Protein Alpha 1	Protein Coding	57	GC06P121436	4.21335	https://www.genecards.org/cgi-bin/carddisp.pl?gene=GJA1
MME	Membrane Metalloendopeptidase	Protein Coding	57	GC03P155024	4.21219	https://www.genecards.org/cgi-bin/carddisp.pl?gene=MME
MIR29B1	MicroRNA 29b-1	RNA Gene	23	GC07M130877	4.21211	https://www.genecards.org/cgi-bin/carddisp.pl?gene=MIR29B1
MUC16	Mucin 16, Cell Surface Associated	Protein Coding	45	GC19M008848	4.21195	https://www.genecards.org/cgi-bin/carddisp.pl?gene=MUC16
CREB1	CAMP Responsive Element Binding Protein 1	Protein Coding	56	GC02P207529	4.20711	https://www.genecards.org/cgi-bin/carddisp.pl?gene=CREB1
TCIRG1	T Cell Immune Regulator 1, ATPase H+ Transporting V0 Subunit A3	Protein Coding	52	GC11P072443	4.20514	https://www.genecards.org/cgi-bin/carddisp.pl?gene=TCIRG1
MIR192	MicroRNA 192	RNA Gene	24	GC11M064891	4.19969	https://www.genecards.org/cgi-bin/carddisp.pl?gene=MIR192
IL18R1	Interleukin 18 Receptor 1	Protein Coding	50	GC02P102311	4.19805	https://www.genecards.org/cgi-bin/carddisp.pl?gene=IL18R1
ENSG00000275307		RNA Gene	8	GC22P049661	4.19384	https://www.genecards.org/cgi-bin/carddisp.pl?gene=ENSG00000275307
ENSG00000276965		RNA Gene	8	GC22P049660	4.19384	https://www.genecards.org/cgi-bin/carddisp.pl?gene=ENSG00000276965
APOL1	Apolipoprotein L1	Protein Coding	51	GC22P036253	4.19358	https://www.genecards.org/cgi-bin/carddisp.pl?gene=APOL1
MIR143	MicroRNA 143	RNA Gene	26	GC05P149417	4.19323	https://www.genecards.org/cgi-bin/carddisp.pl?gene=MIR143
CD59	CD59 Molecule (CD59 Blood Group)	Protein Coding	53	GC11M033704	4.19055	https://www.genecards.org/cgi-bin/carddisp.pl?gene=CD59
MIR299	MicroRNA 299	RNA Gene	19	GC14P111869	4.18985	https://www.genecards.org/cgi-bin/carddisp.pl?gene=MIR299
ATP12A	ATPase H+/K+ Transporting Non-Gastric Alpha2 Subunit	Protein Coding	49	GC13P024680	4.18446	https://www.genecards.org/cgi-bin/carddisp.pl?gene=ATP12A
MIR484	MicroRNA 484	RNA Gene	22	GC16P020243	4.17555	https://www.genecards.org/cgi-bin/carddisp.pl?gene=MIR484
MIR575	MicroRNA 575	RNA Gene	19	GC04M082753	4.17555	https://www.genecards.org/cgi-bin/carddisp.pl?gene=MIR575
MIR99B	MicroRNA 99b	RNA Gene	22	GC19P051692	4.17518	https://www.genecards.org/cgi-bin/carddisp.pl?gene=MIR99B
CPA1	Carboxypeptidase A1	Protein Coding	52	GC07P130380	4.1735	https://www.genecards.org/cgi-bin/carddisp.pl?gene=CPA1
MIR98	MicroRNA 98	RNA Gene	21	GC0XM053656	4.1642	https://www.genecards.org/cgi-bin/carddisp.pl?gene=MIR98
SPN	Sialophorin	Protein Coding	47	GC16P029662	4.1622	https://www.genecards.org/cgi-bin/carddisp.pl?gene=SPN
APC	APC Regulator Of WNT Signaling Pathway	Protein Coding	56	GC05P112707	4.16057	https://www.genecards.org/cgi-bin/carddisp.pl?gene=APC
CCL26	C-C Motif Chemokine Ligand 26	Protein Coding	45	GC07M075769	4.16031	https://www.genecards.org/cgi-bin/carddisp.pl?gene=CCL26
TRAF3	TNF Receptor Associated Factor 3	Protein Coding	53	GC14P111591	4.1584	https://www.genecards.org/cgi-bin/carddisp.pl?gene=TRAF3
MIR642A	MicroRNA 642a	RNA Gene	19	GC19P045674	4.15752	https://www.genecards.org/cgi-bin/carddisp.pl?gene=MIR642A
TINCR	TINCR Ubiquitin Domain Containing	Protein Coding	29	GC19M005558	4.15729	https://www.genecards.org/cgi-bin/carddisp.pl?gene=TINCR
EPHX1	Epoxide Hydrolase 1	Protein Coding	52	GC01P225810	4.15466	https://www.genecards.org/cgi-bin/carddisp.pl?gene=EPHX1
FLT1	Fms Related Receptor Tyrosine Kinase 1	Protein Coding	57	GC13M028300	4.15434	https://www.genecards.org/cgi-bin/carddisp.pl?gene=FLT1
MIR24-1	MicroRNA 24-1	RNA Gene	21	GC09P095086	4.14549	https://www.genecards.org/cgi-bin/carddisp.pl?gene=MIR24-1
MGST1	Microsomal Glutathione S-Transferase 1	Protein Coding	50	GC12P016347	4.14024	https://www.genecards.org/cgi-bin/carddisp.pl?gene=MGST1
MIR208A	MicroRNA 208a	RNA Gene	21	GC14M023388	4.13759	https://www.genecards.org/cgi-bin/carddisp.pl?gene=MIR208A
MIR654	MicroRNA 654	RNA Gene	20	GC14P111902	4.13759	https://www.genecards.org/cgi-bin/carddisp.pl?gene=MIR654
PRKCA	Protein Kinase C Alpha	Protein Coding	57	GC17P066302	4.13532	https://www.genecards.org/cgi-bin/carddisp.pl?gene=PRKCA
CCL27	C-C Motif Chemokine Ligand 27	Protein Coding	42	GC09M034662	4.1345	https://www.genecards.org/cgi-bin/carddisp.pl?gene=CCL27
HBB	Hemoglobin Subunit Beta	Protein Coding	52	GC11M007496	4.13443	https://www.genecards.org/cgi-bin/carddisp.pl?gene=HBB
MIR519D	MicroRNA 519d	RNA Gene	20	GC19P053713	4.13384	https://www.genecards.org/cgi-bin/carddisp.pl?gene=MIR519D
TNFSF13B	TNF Superfamily Member 13b	Protein Coding	52	GC13P108251	4.13022	https://www.genecards.org/cgi-bin/carddisp.pl?gene=TNFSF13B
IFNA2	Interferon Alpha 2	Protein Coding	51	GC09M021384	4.12889	https://www.genecards.org/cgi-bin/carddisp.pl?gene=IFNA2
F13B	Coagulation Factor XIII B Chain	Protein Coding	48	GC01M197008	4.12355	https://www.genecards.org/cgi-bin/carddisp.pl?gene=F13B
NFKBIL1	NFKB Inhibitor Like 1	Protein Coding	43	GC06P100199	4.11624	https://www.genecards.org/cgi-bin/carddisp.pl?gene=NFKBIL1
MIR658	MicroRNA 658	RNA Gene	17	GC22M066766	4.11496	https://www.genecards.org/cgi-bin/carddisp.pl?gene=MIR658
ALOX5AP	Arachidonate 5-Lipoxygenase Activating Protein	Protein Coding	51	GC13P030713	4.11471	https://www.genecards.org/cgi-bin/carddisp.pl?gene=ALOX5AP
BMP2	Bone Morphogenetic Protein 2	Protein Coding	53	GC20P006767	4.11339	https://www.genecards.org/cgi-bin/carddisp.pl?gene=BMP2
FGFR3	Fibroblast Growth Factor Receptor 3	Protein Coding	63	GC04P001795	4.11291	https://www.genecards.org/cgi-bin/carddisp.pl?gene=FGFR3
ZAP70	Zeta Chain Of T Cell Receptor Associated Protein Kinase 70	Protein Coding	58	GC02P097806	4.10484	https://www.genecards.org/cgi-bin/carddisp.pl?gene=ZAP70
PAPPA	Pappalysin 1	Protein Coding	50	GC09P120271	4.09667	https://www.genecards.org/cgi-bin/carddisp.pl?gene=PAPPA
CRYAA	Crystallin Alpha A	Protein Coding	52	GC21P043169	4.0954	https://www.genecards.org/cgi-bin/carddisp.pl?gene=CRYAA
ABCA3	ATP Binding Cassette Subfamily A Member 3	Protein Coding	55	GC16M002275	4.09397	https://www.genecards.org/cgi-bin/carddisp.pl?gene=ABCA3
ENO1	Enolase 1	Protein Coding	54	GC01M008861	4.09297	https://www.genecards.org/cgi-bin/carddisp.pl?gene=ENO1
ACAN	Aggrecan	Protein Coding	53	GC15P130114	4.08818	https://www.genecards.org/cgi-bin/carddisp.pl?gene=ACAN
JAZF1	JAZF Zinc Finger 1	Protein Coding	46	GC07M027830	4.08811	https://www.genecards.org/cgi-bin/carddisp.pl?gene=JAZF1
PSMB9	Proteasome 20S Subunit Beta 9	Protein Coding	53	GC06P100236	4.0867	https://www.genecards.org/cgi-bin/carddisp.pl?gene=PSMB9
MIR379	MicroRNA 379	RNA Gene	20	GC14P111882	4.08484	https://www.genecards.org/cgi-bin/carddisp.pl?gene=MIR379
FCGR3A	Fc Gamma Receptor IIIa	Protein Coding	53	GC01M161541	4.08483	https://www.genecards.org/cgi-bin/carddisp.pl?gene=FCGR3A
IL19	Interleukin 19	Protein Coding	47	GC01P206770	4.08063	https://www.genecards.org/cgi-bin/carddisp.pl?gene=IL19
ANGPT1	Angiopoietin 1	Protein Coding	52	GC08M107246	4.06627	https://www.genecards.org/cgi-bin/carddisp.pl?gene=ANGPT1
SLX1A-SULT1A3	SLX1A-SULT1A3 Readthrough (NMD Candidate)	RNA Gene	16	GC16P045034	4.05615	https://www.genecards.org/cgi-bin/carddisp.pl?gene=SLX1A-SULT1A3
MIR601	MicroRNA 601	RNA Gene	19	GC09M123402	4.05313	https://www.genecards.org/cgi-bin/carddisp.pl?gene=MIR601
MIR662	MicroRNA 662	RNA Gene	18	GC16P019820	4.05313	https://www.genecards.org/cgi-bin/carddisp.pl?gene=MIR662
MIR325	MicroRNA 325	RNA Gene	16	GC0XM077005	4.05313	https://www.genecards.org/cgi-bin/carddisp.pl?gene=MIR325
TXN	Thioredoxin	Protein Coding	52	GC09M110243	4.04341	https://www.genecards.org/cgi-bin/carddisp.pl?gene=TXN
P4HA2	Prolyl 4-Hydroxylase Subunit Alpha 2	Protein Coding	52	GC05M132193	4.03994	https://www.genecards.org/cgi-bin/carddisp.pl?gene=P4HA2
JAK3	Janus Kinase 3	Protein Coding	58	GC19M017824	4.03848	https://www.genecards.org/cgi-bin/carddisp.pl?gene=JAK3
SIGIRR	Single Ig And TIR Domain Containing	Protein Coding	48	GC11M007266	4.03832	https://www.genecards.org/cgi-bin/carddisp.pl?gene=SIGIRR
SST	Somatostatin	Protein Coding	47	GC03M187668	4.03582	https://www.genecards.org/cgi-bin/carddisp.pl?gene=SST
TRPA1	Transient Receptor Potential Cation Channel Subfamily A Member 1	Protein Coding	55	GC08M072019	4.02927	https://www.genecards.org/cgi-bin/carddisp.pl?gene=TRPA1
PPARD	Peroxisome Proliferator Activated Receptor Delta	Protein Coding	52	GC06P100320	4.02842	https://www.genecards.org/cgi-bin/carddisp.pl?gene=PPARD
SLC17A5	Solute Carrier Family 17 Member 5	Protein Coding	52	GC06M073593	4.02338	https://www.genecards.org/cgi-bin/carddisp.pl?gene=SLC17A5
ADM	Adrenomedullin	Protein Coding	51	GC11P010304	4.0197	https://www.genecards.org/cgi-bin/carddisp.pl?gene=ADM
HOTTIP	HOXA Distal Transcript Antisense RNA	RNA Gene	25	GC07P027198	4.01833	https://www.genecards.org/cgi-bin/carddisp.pl?gene=HOTTIP
IL27	Interleukin 27	Protein Coding	44	GC16M039846	4.01648	https://www.genecards.org/cgi-bin/carddisp.pl?gene=IL27
RTEL1	Regulator Of Telomere Elongation Helicase 1	Protein Coding	48	GC20P063719	4.01176	https://www.genecards.org/cgi-bin/carddisp.pl?gene=RTEL1
MT-TP	Mitochondrially Encoded TRNA-Pro (CCN)	RNA Gene	11	GCMTM015957	4.00926	https://www.genecards.org/cgi-bin/carddisp.pl?gene=MT-TP
FKBP5	FKBP Prolyl Isomerase 5	Protein Coding	56	GC06M078084	4.00523	https://www.genecards.org/cgi-bin/carddisp.pl?gene=FKBP5
LOC111674475	CFTR Intron 11 Enhancer	Functional Element	4	GC07P117587	4.00021	https://www.genecards.org/cgi-bin/carddisp.pl?gene=LOC111674475
AMBP	Alpha-1-Microglobulin/Bikunin Precursor	Protein Coding	51	GC09M114060	3.99944	https://www.genecards.org/cgi-bin/carddisp.pl?gene=AMBP
CHKB-CPT1B	CHKB-CPT1B Readthrough (NMD Candidate)	RNA Gene	20	GC22M050568	3.99616	https://www.genecards.org/cgi-bin/carddisp.pl?gene=CHKB-CPT1B
ICOS	Inducible T Cell Costimulator	Protein Coding	52	GC02P203937	3.98839	https://www.genecards.org/cgi-bin/carddisp.pl?gene=ICOS
CCL18	C-C Motif Chemokine Ligand 18	Protein Coding	42	GC17P036064	3.98781	https://www.genecards.org/cgi-bin/carddisp.pl?gene=CCL18
TNFRSF25	TNF Receptor Superfamily Member 25	Protein Coding	50	GC01M006460	3.98742	https://www.genecards.org/cgi-bin/carddisp.pl?gene=TNFRSF25
COL5A1	Collagen Type V Alpha 1 Chain	Protein Coding	53	GC09P134641	3.98715	https://www.genecards.org/cgi-bin/carddisp.pl?gene=COL5A1
HFE-AS1	HFE Antisense RNA 1	RNA Gene	11	GC06M026085	3.98678	https://www.genecards.org/cgi-bin/carddisp.pl?gene=HFE-AS1
MIR16-1	MicroRNA 16-1	RNA Gene	22	GC13M050048	3.9752	https://www.genecards.org/cgi-bin/carddisp.pl?gene=MIR16-1
CHIT1	Chitinase 1	Protein Coding	51	GC01M203213	3.973	https://www.genecards.org/cgi-bin/carddisp.pl?gene=CHIT1
GCG	Glucagon	Protein Coding	48	GC02M162142	3.97256	https://www.genecards.org/cgi-bin/carddisp.pl?gene=GCG
IGFBP3	Insulin Like Growth Factor Binding Protein 3	Protein Coding	54	GC07M045912	3.97228	https://www.genecards.org/cgi-bin/carddisp.pl?gene=IGFBP3
KIAA0319L	KIAA0319 Like	Protein Coding	44	GC01M035393	3.96867	https://www.genecards.org/cgi-bin/carddisp.pl?gene=KIAA0319L
MIR433	MicroRNA 433	RNA Gene	25	GC14P111535	3.96867	https://www.genecards.org/cgi-bin/carddisp.pl?gene=MIR433
MIR557	MicroRNA 557	RNA Gene	18	GC01P168375	3.96867	https://www.genecards.org/cgi-bin/carddisp.pl?gene=MIR557
MIR611	MicroRNA 611	RNA Gene	18	GC11M061792	3.96867	https://www.genecards.org/cgi-bin/carddisp.pl?gene=MIR611
MIR583	MicroRNA 583	RNA Gene	17	GC05P096079	3.96867	https://www.genecards.org/cgi-bin/carddisp.pl?gene=MIR583
MIR596	MicroRNA 596	RNA Gene	17	GC08P001817	3.96867	https://www.genecards.org/cgi-bin/carddisp.pl?gene=MIR596
MIR600	MicroRNA 600	RNA Gene	17	GC09M123111	3.96867	https://www.genecards.org/cgi-bin/carddisp.pl?gene=MIR600
CD47	CD47 Molecule	Protein Coding	51	GC03M108043	3.96827	https://www.genecards.org/cgi-bin/carddisp.pl?gene=CD47
ITGB3	Integrin Subunit Beta 3	Protein Coding	59	GC17P072168	3.96352	https://www.genecards.org/cgi-bin/carddisp.pl?gene=ITGB3
IL5RA	Interleukin 5 Receptor Subunit Alpha	Protein Coding	53	GC03M003066	3.96174	https://www.genecards.org/cgi-bin/carddisp.pl?gene=IL5RA
EDNRB	Endothelin Receptor Type B	Protein Coding	56	GC13M077895	3.95527	https://www.genecards.org/cgi-bin/carddisp.pl?gene=EDNRB
CHEK2	Checkpoint Kinase 2	Protein Coding	61	GC22M028687	3.95232	https://www.genecards.org/cgi-bin/carddisp.pl?gene=CHEK2
DANCR	Differentiation Antagonizing Non-Protein Coding RNA	RNA Gene	26	GC04P052712	3.94753	https://www.genecards.org/cgi-bin/carddisp.pl?gene=DANCR
KRT16	Keratin 16	Protein Coding	50	GC17M041609	3.94618	https://www.genecards.org/cgi-bin/carddisp.pl?gene=KRT16
SLC39A8	Solute Carrier Family 39 Member 8	Protein Coding	52	GC04M102252	3.94267	https://www.genecards.org/cgi-bin/carddisp.pl?gene=SLC39A8
PLEC	Plectin	Protein Coding	50	GC08M145891	3.94186	https://www.genecards.org/cgi-bin/carddisp.pl?gene=PLEC
MIR501	MicroRNA 501	RNA Gene	18	GC0XP051885	3.94065	https://www.genecards.org/cgi-bin/carddisp.pl?gene=MIR501
BANCR	BRAF-Activated Non-Protein Coding RNA	RNA Gene	17	GC09M069296	3.93853	https://www.genecards.org/cgi-bin/carddisp.pl?gene=BANCR
PGF	Placental Growth Factor	Protein Coding	51	GC14M074941	3.93832	https://www.genecards.org/cgi-bin/carddisp.pl?gene=PGF
SNORD15A	Small Nucleolar RNA, C/D Box 15A	RNA Gene	19	GC11P075400	3.93204	https://www.genecards.org/cgi-bin/carddisp.pl?gene=SNORD15A
CD209	CD209 Molecule	Protein Coding	50	GC19M007739	3.92993	https://www.genecards.org/cgi-bin/carddisp.pl?gene=CD209
PLA2G4A	Phospholipase A2 Group IVA	Protein Coding	55	GC01P186798	3.92857	https://www.genecards.org/cgi-bin/carddisp.pl?gene=PLA2G4A
MIR149	MicroRNA 149	RNA Gene	26	GC02P240456	3.92665	https://www.genecards.org/cgi-bin/carddisp.pl?gene=MIR149
ADAMTS13	ADAM Metallopeptidase With Thrombospondin Type 1 Motif 13	Protein Coding	55	GC09P133414	3.92534	https://www.genecards.org/cgi-bin/carddisp.pl?gene=ADAMTS13
GAST	Gastrin	Protein Coding	46	GC17P041712	3.92009	https://www.genecards.org/cgi-bin/carddisp.pl?gene=GAST
CCR9	C-C Motif Chemokine Receptor 9	Protein Coding	48	GC03P050758	3.91385	https://www.genecards.org/cgi-bin/carddisp.pl?gene=CCR9
HRH1	Histamine Receptor H1	Protein Coding	52	GC03P014330	3.91375	https://www.genecards.org/cgi-bin/carddisp.pl?gene=HRH1
ENPP2	Ectonucleotide Pyrophosphatase/Phosphodiesterase 2	Protein Coding	52	GC08M119556	3.91327	https://www.genecards.org/cgi-bin/carddisp.pl?gene=ENPP2
POSTN	Periostin	Protein Coding	50	GC13M037562	3.91124	https://www.genecards.org/cgi-bin/carddisp.pl?gene=POSTN
MIR7-3	MicroRNA 7-3	RNA Gene	21	GC19P004770	3.90909	https://www.genecards.org/cgi-bin/carddisp.pl?gene=MIR7-3
MTUS2	Microtubule Associated Scaffold Protein 2	Protein Coding	42	GC13P028820	3.90849	https://www.genecards.org/cgi-bin/carddisp.pl?gene=MTUS2
AREG	Amphiregulin	Protein Coding	50	GC04P074445	3.9049	https://www.genecards.org/cgi-bin/carddisp.pl?gene=AREG
MIR362	MicroRNA 362	RNA Gene	17	GC0XP051884	3.90301	https://www.genecards.org/cgi-bin/carddisp.pl?gene=MIR362
RELB	RELB Proto-Oncogene, NF-KB Subunit	Protein Coding	51	GC19P079868	3.9022	https://www.genecards.org/cgi-bin/carddisp.pl?gene=RELB
MIR423	MicroRNA 423	RNA Gene	21	GC17P030117	3.90135	https://www.genecards.org/cgi-bin/carddisp.pl?gene=MIR423
MIR96	MicroRNA 96	RNA Gene	23	GC07M129774	3.89818	https://www.genecards.org/cgi-bin/carddisp.pl?gene=MIR96
PPBP	Pro-Platelet Basic Protein	Protein Coding	49	GC04M073986	3.89279	https://www.genecards.org/cgi-bin/carddisp.pl?gene=PPBP
STAT5A	Signal Transducer And Activator Of Transcription 5A	Protein Coding	55	GC17P042287	3.89128	https://www.genecards.org/cgi-bin/carddisp.pl?gene=STAT5A
MBP	Myelin Basic Protein	Protein Coding	51	GC18M076978	3.88763	https://www.genecards.org/cgi-bin/carddisp.pl?gene=MBP
TRC-GCA24-1	TRNA-Cys (GCA) 24-1	RNA Gene	8	GC17M056977	3.88748	https://www.genecards.org/cgi-bin/carddisp.pl?gene=TRC-GCA24-1
KDR	Kinase Insert Domain Receptor	Protein Coding	60	GC04M055078	3.87767	https://www.genecards.org/cgi-bin/carddisp.pl?gene=KDR
VTRNA1-1	Vault RNA 1-1	RNA Gene	17	GC05P147980	3.87604	https://www.genecards.org/cgi-bin/carddisp.pl?gene=VTRNA1-1
OLR1	Oxidized Low Density Lipoprotein Receptor 1	Protein Coding	50	GC12M024096	3.87233	https://www.genecards.org/cgi-bin/carddisp.pl?gene=OLR1
ITGAX	Integrin Subunit Alpha X	Protein Coding	53	GC16P045122	3.86549	https://www.genecards.org/cgi-bin/carddisp.pl?gene=ITGAX
HSPA1A	Heat Shock Protein Family A (Hsp70) Member 1A	Protein Coding	53	GC06P100221	3.86081	https://www.genecards.org/cgi-bin/carddisp.pl?gene=HSPA1A
HDAC2	Histone Deacetylase 2	Protein Coding	59	GC06M113933	3.85988	https://www.genecards.org/cgi-bin/carddisp.pl?gene=HDAC2
MIR200A	MicroRNA 200a	RNA Gene	23	GC01P004952	3.85553	https://www.genecards.org/cgi-bin/carddisp.pl?gene=MIR200A
CCN1	Cellular Communication Network Factor 1	Protein Coding	47	GC01P085581	3.85392	https://www.genecards.org/cgi-bin/carddisp.pl?gene=CCN1
MIR141	MicroRNA 141	RNA Gene	24	GC12P026366	3.85352	https://www.genecards.org/cgi-bin/carddisp.pl?gene=MIR141
AICDA	Activation Induced Cytidine Deaminase	Protein Coding	50	GC12M008602	3.85254	https://www.genecards.org/cgi-bin/carddisp.pl?gene=AICDA
SFTA3	Surfactant Associated 3	RNA Gene	36	GC14M036474	3.85083	https://www.genecards.org/cgi-bin/carddisp.pl?gene=SFTA3
CCDC40	Coiled-Coil Domain Containing 40	Protein Coding	43	GC17P080037	3.84803	https://www.genecards.org/cgi-bin/carddisp.pl?gene=CCDC40
CR1	Complement C3b/C4b Receptor 1 (Knops Blood Group)	Protein Coding	51	GC01P207496	3.835	https://www.genecards.org/cgi-bin/carddisp.pl?gene=CR1
LGALS1	Galectin 1	Protein Coding	50	GC22P037675	3.83361	https://www.genecards.org/cgi-bin/carddisp.pl?gene=LGALS1
MIR196A1	MicroRNA 196a-1	RNA Gene	24	GC17M048632	3.83302	https://www.genecards.org/cgi-bin/carddisp.pl?gene=MIR196A1
RNU6-1	RNA, U6 Small Nuclear 1	RNA Gene	19	GC15M067839	3.82108	https://www.genecards.org/cgi-bin/carddisp.pl?gene=RNU6-1
CD27	CD27 Molecule	Protein Coding	54	GC12P026321	3.81344	https://www.genecards.org/cgi-bin/carddisp.pl?gene=CD27
NOTCH1	Notch Receptor 1	Protein Coding	59	GC09M138053	3.80844	https://www.genecards.org/cgi-bin/carddisp.pl?gene=NOTCH1
SPI1	Spi-1 Proto-Oncogene	Protein Coding	50	GC11M105737	3.80157	https://www.genecards.org/cgi-bin/carddisp.pl?gene=SPI1
CD247	CD247 Molecule	Protein Coding	56	GC01M167399	3.79921	https://www.genecards.org/cgi-bin/carddisp.pl?gene=CD247
TRPV4	Transient Receptor Potential Cation Channel Subfamily V Member 4	Protein Coding	56	GC12M109783	3.79815	https://www.genecards.org/cgi-bin/carddisp.pl?gene=TRPV4
GPBAR1	G Protein-Coupled Bile Acid Receptor 1	Protein Coding	47	GC02P218259	3.7927	https://www.genecards.org/cgi-bin/carddisp.pl?gene=GPBAR1
SNORD118	Small Nucleolar RNA, C/D Box 118	RNA Gene	22	GC17M012674	3.79043	https://www.genecards.org/cgi-bin/carddisp.pl?gene=SNORD118
RNU7-1	RNA, U7 Small Nuclear 1	RNA Gene	19	GC12P026368	3.79015	https://www.genecards.org/cgi-bin/carddisp.pl?gene=RNU7-1
LDLR	Low Density Lipoprotein Receptor	Protein Coding	59	GC19P011091	3.78985	https://www.genecards.org/cgi-bin/carddisp.pl?gene=LDLR
MAPK3	Mitogen-Activated Protein Kinase 3	Protein Coding	56	GC16M040043	3.7767	https://www.genecards.org/cgi-bin/carddisp.pl?gene=MAPK3
YARS1	Tyrosyl-TRNA Synthetase 1	Protein Coding	50	GC01M032776	3.77632	https://www.genecards.org/cgi-bin/carddisp.pl?gene=YARS1
BMP4	Bone Morphogenetic Protein 4	Protein Coding	55	GC14M053949	3.77079	https://www.genecards.org/cgi-bin/carddisp.pl?gene=BMP4
RSPH4A	Radial Spoke Head Component 4A	Protein Coding	45	GC06P116616	3.76981	https://www.genecards.org/cgi-bin/carddisp.pl?gene=RSPH4A
KLF2	KLF Transcription Factor 2	Protein Coding	46	GC19P079197	3.76827	https://www.genecards.org/cgi-bin/carddisp.pl?gene=KLF2
LRBA	LPS Responsive Beige-Like Anchor Protein	Protein Coding	48	GC04M150264	3.76601	https://www.genecards.org/cgi-bin/carddisp.pl?gene=LRBA
IL1R2	Interleukin 1 Receptor Type 2	Protein Coding	53	GC02P101991	3.76601	https://www.genecards.org/cgi-bin/carddisp.pl?gene=IL1R2
DNAH5	Dynein Axonemal Heavy Chain 5	Protein Coding	46	GC05M013693	3.76209	https://www.genecards.org/cgi-bin/carddisp.pl?gene=DNAH5
FLNA	Filamin A	Protein Coding	55	GC0XM154348	3.76058	https://www.genecards.org/cgi-bin/carddisp.pl?gene=FLNA
TREM2	Triggering Receptor Expressed On Myeloid Cells 2	Protein Coding	51	GC06M078136	3.75651	https://www.genecards.org/cgi-bin/carddisp.pl?gene=TREM2
CD81	CD81 Molecule	Protein Coding	54	GC11P002745	3.75069	https://www.genecards.org/cgi-bin/carddisp.pl?gene=CD81
NLRX1	NLR Family Member X1	Protein Coding	46	GC11P119166	3.75028	https://www.genecards.org/cgi-bin/carddisp.pl?gene=NLRX1
AMACR	Alpha-Methylacyl-CoA Racemase	Protein Coding	51	GC05M033986	3.74743	https://www.genecards.org/cgi-bin/carddisp.pl?gene=AMACR
RNU6-2	RNA, U6 Small Nuclear 2	RNA Gene	17	GC19P005141	3.7449	https://www.genecards.org/cgi-bin/carddisp.pl?gene=RNU6-2
RNU6-9	RNA, U6 Small Nuclear 9	RNA Gene	14	GC19P005136	3.7449	https://www.genecards.org/cgi-bin/carddisp.pl?gene=RNU6-9
F8	Coagulation Factor VIII	Protein Coding	54	GC0XM154835	3.74213	https://www.genecards.org/cgi-bin/carddisp.pl?gene=F8
RIPK3	Receptor Interacting Serine/Threonine Kinase 3	Protein Coding	51	GC14M024336	3.74196	https://www.genecards.org/cgi-bin/carddisp.pl?gene=RIPK3
RNU6-7	RNA, U6 Small Nuclear 7	RNA Gene	16	GC14P032202	3.74011	https://www.genecards.org/cgi-bin/carddisp.pl?gene=RNU6-7
RNU6-8	RNA, U6 Small Nuclear 8	RNA Gene	15	GC14M032203	3.74011	https://www.genecards.org/cgi-bin/carddisp.pl?gene=RNU6-8
RNU6-1-001		RNA Gene	7	GC10P013218	3.74011	https://www.genecards.org/cgi-bin/carddisp.pl?gene=RNU6-1-001
RNU6-1-002		RNA Gene	6	GC02M174560	3.74011	https://www.genecards.org/cgi-bin/carddisp.pl?gene=RNU6-1-002
RNU6-1-003		RNA Gene	6	GC03P181233	3.74011	https://www.genecards.org/cgi-bin/carddisp.pl?gene=RNU6-1-003
RNU6-1-004		RNA Gene	6	GC0XM141120	3.74011	https://www.genecards.org/cgi-bin/carddisp.pl?gene=RNU6-1-004
ABCG2	ATP Binding Cassette Subfamily G Member 2 (Junior Blood Group)	Protein Coding	56	GC04M088090	3.73752	https://www.genecards.org/cgi-bin/carddisp.pl?gene=ABCG2
HPS1	HPS1 Biogenesis Of Lysosomal Organelles Complex 3 Subunit 1	Protein Coding	48	GC10M098410	3.73633	https://www.genecards.org/cgi-bin/carddisp.pl?gene=HPS1
S100B	S100 Calcium Binding Protein B	Protein Coding	51	GC21M052014	3.73325	https://www.genecards.org/cgi-bin/carddisp.pl?gene=S100B
SNHG14	Small Nucleolar RNA Host Gene 14	RNA Gene	21	GC15P049988	3.73254	https://www.genecards.org/cgi-bin/carddisp.pl?gene=SNHG14
SQSTM1	Sequestosome 1	Protein Coding	56	GC05P179806	3.72876	https://www.genecards.org/cgi-bin/carddisp.pl?gene=SQSTM1
RHOA	Ras Homolog Family Member A	Protein Coding	57	GC03M049359	3.7276	https://www.genecards.org/cgi-bin/carddisp.pl?gene=RHOA
NR4A2	Nuclear Receptor Subfamily 4 Group A Member 2	Protein Coding	53	GC02M156324	3.72584	https://www.genecards.org/cgi-bin/carddisp.pl?gene=NR4A2
SAG	S-Antigen Visual Arrestin	Protein Coding	52	GC02P233400	3.72406	https://www.genecards.org/cgi-bin/carddisp.pl?gene=SAG
LPO	Lactoperoxidase	Protein Coding	47	GC17P058218	3.72396	https://www.genecards.org/cgi-bin/carddisp.pl?gene=LPO
MMP7	Matrix Metallopeptidase 7	Protein Coding	54	GC11M106845	3.72395	https://www.genecards.org/cgi-bin/carddisp.pl?gene=MMP7
TNFRSF13C	TNF Receptor Superfamily Member 13C	Protein Coding	52	GC22M065973	3.72268	https://www.genecards.org/cgi-bin/carddisp.pl?gene=TNFRSF13C
STAT5B	Signal Transducer And Activator Of Transcription 5B	Protein Coding	57	GC17M042199	3.72239	https://www.genecards.org/cgi-bin/carddisp.pl?gene=STAT5B
FOXD2-AS1	FOXD2 Adjacent Opposite Strand RNA 1	RNA Gene	19	GC01M047432	3.7186	https://www.genecards.org/cgi-bin/carddisp.pl?gene=FOXD2-AS1
CXCR5	C-X-C Motif Chemokine Receptor 5	Protein Coding	48	GC11P118928	3.7164	https://www.genecards.org/cgi-bin/carddisp.pl?gene=CXCR5
MUCL3	Mucin Like 3	Protein Coding	43	GC06P102330	3.7065	https://www.genecards.org/cgi-bin/carddisp.pl?gene=MUCL3
MIR339	MicroRNA 339	RNA Gene	23	GC07M001022	3.70569	https://www.genecards.org/cgi-bin/carddisp.pl?gene=MIR339
GC	GC Vitamin D Binding Protein	Protein Coding	51	GC04M071741	3.70328	https://www.genecards.org/cgi-bin/carddisp.pl?gene=GC
MIR204	MicroRNA 204	RNA Gene	26	GC09M070809	3.70006	https://www.genecards.org/cgi-bin/carddisp.pl?gene=MIR204
SNHG16	Small Nucleolar RNA Host Gene 16	RNA Gene	22	GC17P076544	3.69576	https://www.genecards.org/cgi-bin/carddisp.pl?gene=SNHG16
VEGFC	Vascular Endothelial Growth Factor C	Protein Coding	54	GC04M176683	3.6943	https://www.genecards.org/cgi-bin/carddisp.pl?gene=VEGFC
PRL	Prolactin	Protein Coding	50	GC06M022287	3.69417	https://www.genecards.org/cgi-bin/carddisp.pl?gene=PRL
NLRP9	NLR Family Pyrin Domain Containing 9	Protein Coding	43	GC19M077211	3.69416	https://www.genecards.org/cgi-bin/carddisp.pl?gene=NLRP9
ARG2	Arginase 2	Protein Coding	52	GC14P067619	3.69087	https://www.genecards.org/cgi-bin/carddisp.pl?gene=ARG2
CYP3A4	Cytochrome P450 Family 3 Subfamily A Member 4	Protein Coding	56	GC07M099759	3.68894	https://www.genecards.org/cgi-bin/carddisp.pl?gene=CYP3A4
GPR84	G Protein-Coupled Receptor 84	Protein Coding	46	GC12M055209	3.68272	https://www.genecards.org/cgi-bin/carddisp.pl?gene=GPR84
AGT	Angiotensinogen	Protein Coding	56	GC01M230690	3.67741	https://www.genecards.org/cgi-bin/carddisp.pl?gene=AGT
MAPT	Microtubule Associated Protein Tau	Protein Coding	57	GC17P045894	3.67584	https://www.genecards.org/cgi-bin/carddisp.pl?gene=MAPT
ARRB2	Arrestin Beta 2	Protein Coding	52	GC17P005940	3.67214	https://www.genecards.org/cgi-bin/carddisp.pl?gene=ARRB2
ITGB1	Integrin Subunit Beta 1	Protein Coding	57	GC10M034209	3.67017	https://www.genecards.org/cgi-bin/carddisp.pl?gene=ITGB1
LOC111674477	CFTR Intron 23 Enhancer	Functional Element	4	GC07P117665	3.66913	https://www.genecards.org/cgi-bin/carddisp.pl?gene=LOC111674477
LOC113664106	CFTR Intron 2 DNase I Hypersensitive Site	Functional Element	4	GC07P117508	3.66913	https://www.genecards.org/cgi-bin/carddisp.pl?gene=LOC113664106
TNFRSF13B	TNF Receptor Superfamily Member 13B	Protein Coding	53	GC17M016929	3.66756	https://www.genecards.org/cgi-bin/carddisp.pl?gene=TNFRSF13B
TET2	Tet Methylcytosine Dioxygenase 2	Protein Coding	52	GC04P105145	3.66309	https://www.genecards.org/cgi-bin/carddisp.pl?gene=TET2
CDX2	Caudal Type Homeobox 2	Protein Coding	48	GC13M027962	3.66208	https://www.genecards.org/cgi-bin/carddisp.pl?gene=CDX2
PROC	Protein C, Inactivator Of Coagulation Factors Va And VIIIa	Protein Coding	58	GC02P127418	3.65598	https://www.genecards.org/cgi-bin/carddisp.pl?gene=PROC
CLU	Clusterin	Protein Coding	54	GC08M027596	3.65171	https://www.genecards.org/cgi-bin/carddisp.pl?gene=CLU
PLA2G6	Phospholipase A2 Group VI	Protein Coding	54	GC22M067580	3.65155	https://www.genecards.org/cgi-bin/carddisp.pl?gene=PLA2G6
MSR1	Macrophage Scavenger Receptor 1	Protein Coding	52	GC08M016107	3.65094	https://www.genecards.org/cgi-bin/carddisp.pl?gene=MSR1
STUB1	STIP1 Homology And U-Box Containing Protein 1	Protein Coding	53	GC16P019817	3.65071	https://www.genecards.org/cgi-bin/carddisp.pl?gene=STUB1
PIK3CB	Phosphatidylinositol-4,5-Bisphosphate 3-Kinase Catalytic Subunit Beta	Protein Coding	55	GC03M138652	3.64941	https://www.genecards.org/cgi-bin/carddisp.pl?gene=PIK3CB
EREG	Epiregulin	Protein Coding	50	GC04P074366	3.64795	https://www.genecards.org/cgi-bin/carddisp.pl?gene=EREG
UCP2	Uncoupling Protein 2	Protein Coding	53	GC11M073974	3.64632	https://www.genecards.org/cgi-bin/carddisp.pl?gene=UCP2
CFI	Complement Factor I	Protein Coding	54	GC04M109732	3.64293	https://www.genecards.org/cgi-bin/carddisp.pl?gene=CFI
MIR34C	MicroRNA 34c	RNA Gene	24	GC11P112070	3.64171	https://www.genecards.org/cgi-bin/carddisp.pl?gene=MIR34C
PDGFRB	Platelet Derived Growth Factor Receptor Beta	Protein Coding	60	GC05M150113	3.64024	https://www.genecards.org/cgi-bin/carddisp.pl?gene=PDGFRB
CBS	Cystathionine Beta-Synthase	Protein Coding	57	GC21M043053	3.63821	https://www.genecards.org/cgi-bin/carddisp.pl?gene=CBS
SFTPA2	Surfactant Protein A2	Protein Coding	46	GC10M082594	3.63329	https://www.genecards.org/cgi-bin/carddisp.pl?gene=SFTPA2
HULC	Hepatocellular Carcinoma Up-Regulated Long Non-Coding RNA	RNA Gene	24	GC06P008450	3.63239	https://www.genecards.org/cgi-bin/carddisp.pl?gene=HULC
NOS1	Nitric Oxide Synthase 1	Protein Coding	56	GC12M117208	3.63031	https://www.genecards.org/cgi-bin/carddisp.pl?gene=NOS1
TRAF3IP2	TRAF3 Interacting Protein 2	Protein Coding	52	GC06M111555	3.6287	https://www.genecards.org/cgi-bin/carddisp.pl?gene=TRAF3IP2
CMA1	Chymase 1	Protein Coding	51	GC14M024960	3.6275	https://www.genecards.org/cgi-bin/carddisp.pl?gene=CMA1
CNR1	Cannabinoid Receptor 1	Protein Coding	53	GC06M088139	3.62304	https://www.genecards.org/cgi-bin/carddisp.pl?gene=CNR1
MADCAM1	Mucosal Vascular Addressin Cell Adhesion Molecule 1	Protein Coding	48	GC19P005100	3.62072	https://www.genecards.org/cgi-bin/carddisp.pl?gene=MADCAM1
MDK	Midkine	Protein Coding	51	GC11P046380	3.62036	https://www.genecards.org/cgi-bin/carddisp.pl?gene=MDK
MIRLET7D	MicroRNA Let-7d	RNA Gene	25	GC09P094178	3.61948	https://www.genecards.org/cgi-bin/carddisp.pl?gene=MIRLET7D
ADAMTS4	ADAM Metallopeptidase With Thrombospondin Type 1 Motif 4	Protein Coding	51	GC01M161184	3.61222	https://www.genecards.org/cgi-bin/carddisp.pl?gene=ADAMTS4
MEP1B	Meprin A Subunit Beta	Protein Coding	47	GC18P032185	3.60943	https://www.genecards.org/cgi-bin/carddisp.pl?gene=MEP1B
TNFRSF10A	TNF Receptor Superfamily Member 10a	Protein Coding	52	GC08M023190	3.60724	https://www.genecards.org/cgi-bin/carddisp.pl?gene=TNFRSF10A
CXCL16	C-X-C Motif Chemokine Ligand 16	Protein Coding	46	GC17M004733	3.60677	https://www.genecards.org/cgi-bin/carddisp.pl?gene=CXCL16
CPT2	Carnitine Palmitoyltransferase 2	Protein Coding	56	GC01P053196	3.60407	https://www.genecards.org/cgi-bin/carddisp.pl?gene=CPT2
NTRK1	Neurotrophic Receptor Tyrosine Kinase 1	Protein Coding	57	GC01P156815	3.60371	https://www.genecards.org/cgi-bin/carddisp.pl?gene=NTRK1
RAB4B-EGLN2	RAB4B-EGLN2 Readthrough (NMD Candidate)	RNA Gene	17	GC19P040778	3.59809	https://www.genecards.org/cgi-bin/carddisp.pl?gene=RAB4B-EGLN2
TIMP3	TIMP Metallopeptidase Inhibitor 3	Protein Coding	50	GC22P049746	3.59511	https://www.genecards.org/cgi-bin/carddisp.pl?gene=TIMP3
KITLG	KIT Ligand	Protein Coding	53	GC12M088492	3.5929	https://www.genecards.org/cgi-bin/carddisp.pl?gene=KITLG
SLC10A1	Solute Carrier Family 10 Member 1	Protein Coding	51	GC14M069775	3.59145	https://www.genecards.org/cgi-bin/carddisp.pl?gene=SLC10A1
OPTN	Optineurin	Protein Coding	50	GC10P013099	3.58759	https://www.genecards.org/cgi-bin/carddisp.pl?gene=OPTN
DNAL1	Dynein Axonemal Light Chain 1	Protein Coding	47	GC14P073644	3.58461	https://www.genecards.org/cgi-bin/carddisp.pl?gene=DNAL1
PRG4	Proteoglycan 4	Protein Coding	49	GC01P186296	3.57812	https://www.genecards.org/cgi-bin/carddisp.pl?gene=PRG4
CCL15-CCL14	CCL15-CCL14 Readthrough (NMD Candidate)	RNA Gene	13	GC17M035983	3.57555	https://www.genecards.org/cgi-bin/carddisp.pl?gene=CCL15-CCL14
FGB	Fibrinogen Beta Chain	Protein Coding	53	GC04P154616	3.57118	https://www.genecards.org/cgi-bin/carddisp.pl?gene=FGB
COG6	Component Of Oligomeric Golgi Complex 6	Protein Coding	45	GC13P039655	3.56864	https://www.genecards.org/cgi-bin/carddisp.pl?gene=COG6
MIR338	MicroRNA 338	RNA Gene	21	GC17M081150	3.56766	https://www.genecards.org/cgi-bin/carddisp.pl?gene=MIR338
KRT7	Keratin 7	Protein Coding	48	GC12P052232	3.56654	https://www.genecards.org/cgi-bin/carddisp.pl?gene=KRT7
FLT4	Fms Related Receptor Tyrosine Kinase 4	Protein Coding	59	GC05M182086	3.56562	https://www.genecards.org/cgi-bin/carddisp.pl?gene=FLT4
SLC22A5	Solute Carrier Family 22 Member 5	Protein Coding	53	GC05P132369	3.56267	https://www.genecards.org/cgi-bin/carddisp.pl?gene=SLC22A5
BCL10	BCL10 Immune Signaling Adaptor	Protein Coding	51	GC01M085265	3.56209	https://www.genecards.org/cgi-bin/carddisp.pl?gene=BCL10
GFAP	Glial Fibrillary Acidic Protein	Protein Coding	55	GC17M057289	3.56106	https://www.genecards.org/cgi-bin/carddisp.pl?gene=GFAP
ABCA1	ATP Binding Cassette Subfamily A Member 1	Protein Coding	55	GC09M104781	3.55832	https://www.genecards.org/cgi-bin/carddisp.pl?gene=ABCA1
HLA-C	Major Histocompatibility Complex, Class I, C	Protein Coding	51	GC06M077856	3.55353	https://www.genecards.org/cgi-bin/carddisp.pl?gene=HLA-C
LOC113633877	CFTR Intron 19 DNase I Hypersensitive Site	Functional Element	4	GC07P117639	3.54969	https://www.genecards.org/cgi-bin/carddisp.pl?gene=LOC113633877
ITK	IL2 Inducible T Cell Kinase	Protein Coding	59	GC05P157158	3.54299	https://www.genecards.org/cgi-bin/carddisp.pl?gene=ITK
PARN	Poly(A)-Specific Ribonuclease	Protein Coding	52	GC16M014435	3.54266	https://www.genecards.org/cgi-bin/carddisp.pl?gene=PARN
CALR	Calreticulin	Protein Coding	58	GC19P012938	3.54208	https://www.genecards.org/cgi-bin/carddisp.pl?gene=CALR
FOXJ1	Forkhead Box J1	Protein Coding	44	GC17M076136	3.54205	https://www.genecards.org/cgi-bin/carddisp.pl?gene=FOXJ1
LSM11	LSM11, U7 Small Nuclear RNA Associated	Protein Coding	43	GC05P157743	3.5379	https://www.genecards.org/cgi-bin/carddisp.pl?gene=LSM11
BMPR2	Bone Morphogenetic Protein Receptor Type 2	Protein Coding	57	GC02P202376	3.53592	https://www.genecards.org/cgi-bin/carddisp.pl?gene=BMPR2
MIR495	MicroRNA 495	RNA Gene	19	GC14P111897	3.52995	https://www.genecards.org/cgi-bin/carddisp.pl?gene=MIR495
S100A7	S100 Calcium Binding Protein A7	Protein Coding	46	GC01M153457	3.5251	https://www.genecards.org/cgi-bin/carddisp.pl?gene=S100A7
PLA2G10	Phospholipase A2 Group X	Protein Coding	50	GC16M014672	3.52471	https://www.genecards.org/cgi-bin/carddisp.pl?gene=PLA2G10
CXCL6	C-X-C Motif Chemokine Ligand 6	Protein Coding	46	GC04P073837	3.52465	https://www.genecards.org/cgi-bin/carddisp.pl?gene=CXCL6
SMAD7	SMAD Family Member 7	Protein Coding	51	GC18M048919	3.52243	https://www.genecards.org/cgi-bin/carddisp.pl?gene=SMAD7
F10	Coagulation Factor X	Protein Coding	57	GC13P113122	3.52138	https://www.genecards.org/cgi-bin/carddisp.pl?gene=F10
MIR26B	MicroRNA 26b	RNA Gene	25	GC02P218402	3.51955	https://www.genecards.org/cgi-bin/carddisp.pl?gene=MIR26B
RAG2	Recombination Activating 2	Protein Coding	48	GC11M036575	3.51594	https://www.genecards.org/cgi-bin/carddisp.pl?gene=RAG2
HSPB1	Heat Shock Protein Family B (Small) Member 1	Protein Coding	59	GC07P076302	3.5147	https://www.genecards.org/cgi-bin/carddisp.pl?gene=HSPB1
C15orf48	Chromosome 15 Open Reading Frame 48	Protein Coding	39	GC15P045430	3.51344	https://www.genecards.org/cgi-bin/carddisp.pl?gene=C15orf48
MTUS1	Microtubule Associated Scaffold Protein 1	Protein Coding	42	GC08M017643	3.5133	https://www.genecards.org/cgi-bin/carddisp.pl?gene=MTUS1
DCN	Decorin	Protein Coding	54	GC12M091140	3.51143	https://www.genecards.org/cgi-bin/carddisp.pl?gene=DCN
HSP90AA1	Heat Shock Protein 90 Alpha Family Class A Member 1	Protein Coding	58	GC14M102080	3.50974	https://www.genecards.org/cgi-bin/carddisp.pl?gene=HSP90AA1
BSG	Basigin (Ok Blood Group)	Protein Coding	51	GC19P000571	3.50838	https://www.genecards.org/cgi-bin/carddisp.pl?gene=BSG
SMAD4	SMAD Family Member 4	Protein Coding	59	GC18P051028	3.50701	https://www.genecards.org/cgi-bin/carddisp.pl?gene=SMAD4
SNHG1	Small Nucleolar RNA Host Gene 1	RNA Gene	23	GC11M105972	3.50455	https://www.genecards.org/cgi-bin/carddisp.pl?gene=SNHG1
CEACAM5	CEA Cell Adhesion Molecule 5	Protein Coding	50	GC19P079747	3.50417	https://www.genecards.org/cgi-bin/carddisp.pl?gene=CEACAM5
MIR152	MicroRNA 152	RNA Gene	23	GC17M048037	3.50268	https://www.genecards.org/cgi-bin/carddisp.pl?gene=MIR152
PRG2	Proteoglycan 2, Pro Eosinophil Major Basic Protein	Protein Coding	47	GC11M057386	3.49917	https://www.genecards.org/cgi-bin/carddisp.pl?gene=PRG2
TNC	Tenascin C	Protein Coding	56	GC09M115019	3.49773	https://www.genecards.org/cgi-bin/carddisp.pl?gene=TNC
ODAD2	Outer Dynein Arm Docking Complex Subunit 2	Protein Coding	44	GC10M028065	3.49715	https://www.genecards.org/cgi-bin/carddisp.pl?gene=ODAD2
CLEC4A	C-Type Lectin Domain Family 4 Member A	Protein Coding	46	GC12P026390	3.49609	https://www.genecards.org/cgi-bin/carddisp.pl?gene=CLEC4A
GATA6	GATA Binding Protein 6	Protein Coding	53	GC18P022169	3.4927	https://www.genecards.org/cgi-bin/carddisp.pl?gene=GATA6
CLEC5A	C-Type Lectin Domain Containing 5A	Protein Coding	40	GC07M141927	3.48888	https://www.genecards.org/cgi-bin/carddisp.pl?gene=CLEC5A
PDE3B	Phosphodiesterase 3B	Protein Coding	51	GC11P014643	3.48637	https://www.genecards.org/cgi-bin/carddisp.pl?gene=PDE3B
AQP4	Aquaporin 4	Protein Coding	53	GC18M026852	3.48482	https://www.genecards.org/cgi-bin/carddisp.pl?gene=AQP4
CCR10	C-C Motif Chemokine Receptor 10	Protein Coding	42	GC17M042678	3.48401	https://www.genecards.org/cgi-bin/carddisp.pl?gene=CCR10
SOD3	Superoxide Dismutase 3	Protein Coding	50	GC04P024798	3.48193	https://www.genecards.org/cgi-bin/carddisp.pl?gene=SOD3
TJP1	Tight Junction Protein 1	Protein Coding	51	GC15M029699	3.48065	https://www.genecards.org/cgi-bin/carddisp.pl?gene=TJP1
PTPN11	Protein Tyrosine Phosphatase Non-Receptor Type 11	Protein Coding	60	GC12P112418	3.47913	https://www.genecards.org/cgi-bin/carddisp.pl?gene=PTPN11
UBD	Ubiquitin D	Protein Coding	44	GC06M077772	3.4775	https://www.genecards.org/cgi-bin/carddisp.pl?gene=UBD
DRC1	Dynein Regulatory Complex Subunit 1	Protein Coding	41	GC02P026401	3.47285	https://www.genecards.org/cgi-bin/carddisp.pl?gene=DRC1
IL31	Interleukin 31	Protein Coding	43	GC12M122746	3.46732	https://www.genecards.org/cgi-bin/carddisp.pl?gene=IL31
CYP2C19	Cytochrome P450 Family 2 Subfamily C Member 19	Protein Coding	51	GC10P094762	3.46525	https://www.genecards.org/cgi-bin/carddisp.pl?gene=CYP2C19
DARS2	Aspartyl-TRNA Synthetase 2, Mitochondrial	Protein Coding	49	GC01P173824	3.46458	https://www.genecards.org/cgi-bin/carddisp.pl?gene=DARS2
TRAF2	TNF Receptor Associated Factor 2	Protein Coding	51	GC09P136881	3.46351	https://www.genecards.org/cgi-bin/carddisp.pl?gene=TRAF2
PLA2G2D	Phospholipase A2 Group IID	Protein Coding	49	GC01M020111	3.45435	https://www.genecards.org/cgi-bin/carddisp.pl?gene=PLA2G2D
SERPINB2	Serpin Family B Member 2	Protein Coding	51	GC18P063871	3.45414	https://www.genecards.org/cgi-bin/carddisp.pl?gene=SERPINB2
SERPINA6	Serpin Family A Member 6	Protein Coding	52	GC14M114143	3.45009	https://www.genecards.org/cgi-bin/carddisp.pl?gene=SERPINA6
FGF7	Fibroblast Growth Factor 7	Protein Coding	50	GC15P049423	3.44922	https://www.genecards.org/cgi-bin/carddisp.pl?gene=FGF7
HNMT	Histamine N-Methyltransferase	Protein Coding	52	GC02P137964	3.44798	https://www.genecards.org/cgi-bin/carddisp.pl?gene=HNMT
BIRC3	Baculoviral IAP Repeat Containing 3	Protein Coding	53	GC11P102317	3.44475	https://www.genecards.org/cgi-bin/carddisp.pl?gene=BIRC3
AOC3	Amine Oxidase Copper Containing 3	Protein Coding	53	GC17P042851	3.4446	https://www.genecards.org/cgi-bin/carddisp.pl?gene=AOC3
TNFSF10	TNF Superfamily Member 10	Protein Coding	51	GC03M172505	3.444	https://www.genecards.org/cgi-bin/carddisp.pl?gene=TNFSF10
NLRP10	NLR Family Pyrin Domain Containing 10	Protein Coding	45	GC11M007959	3.44156	https://www.genecards.org/cgi-bin/carddisp.pl?gene=NLRP10
SULT1A3	Sulfotransferase Family 1A Member 3	Protein Coding	43	GC16P030199	3.43792	https://www.genecards.org/cgi-bin/carddisp.pl?gene=SULT1A3
CARMIL2	Capping Protein Regulator And Myosin 1 Linker 2	Protein Coding	42	GC16P067644	3.43037	https://www.genecards.org/cgi-bin/carddisp.pl?gene=CARMIL2
DCDC2	Doublecortin Domain Containing 2	Protein Coding	47	GC06M024171	3.43027	https://www.genecards.org/cgi-bin/carddisp.pl?gene=DCDC2
CCAT1	Colon Cancer Associated Transcript 1	RNA Gene	17	GC08M127207	3.42579	https://www.genecards.org/cgi-bin/carddisp.pl?gene=CCAT1
SNCA	Synuclein Alpha	Protein Coding	59	GC04M089724	3.42415	https://www.genecards.org/cgi-bin/carddisp.pl?gene=SNCA
CETP	Cholesteryl Ester Transfer Protein	Protein Coding	53	GC16P056961	3.42414	https://www.genecards.org/cgi-bin/carddisp.pl?gene=CETP
NOX4	NADPH Oxidase 4	Protein Coding	50	GC11M089324	3.42349	https://www.genecards.org/cgi-bin/carddisp.pl?gene=NOX4
FCHO1	FCH And Mu Domain Containing Endocytic Adaptor 1	Protein Coding	44	GC19P079226	3.42321	https://www.genecards.org/cgi-bin/carddisp.pl?gene=FCHO1
CHIA	Chitinase Acidic	Protein Coding	49	GC01P111291	3.42265	https://www.genecards.org/cgi-bin/carddisp.pl?gene=CHIA
MYH11	Myosin Heavy Chain 11	Protein Coding	52	GC16M016137	3.4213	https://www.genecards.org/cgi-bin/carddisp.pl?gene=MYH11
CCR8	C-C Motif Chemokine Receptor 8	Protein Coding	48	GC03P040097	3.41623	https://www.genecards.org/cgi-bin/carddisp.pl?gene=CCR8
UCA1	Urothelial Cancer Associated 1	RNA Gene	26	GC19P015828	3.41521	https://www.genecards.org/cgi-bin/carddisp.pl?gene=UCA1
MIR31HG	MIR31 Host Gene	RNA Gene	22	GC09M021909	3.41163	https://www.genecards.org/cgi-bin/carddisp.pl?gene=MIR31HG
TRE-TTC3-1	TRNA-Glu (Anticodon TTC) 3-1	RNA Gene	11	GC01P018268	3.41047	https://www.genecards.org/cgi-bin/carddisp.pl?gene=TRE-TTC3-1
HMGCR	3-Hydroxy-3-Methylglutaryl-CoA Reductase	Protein Coding	53	GC05P075336	3.40882	https://www.genecards.org/cgi-bin/carddisp.pl?gene=HMGCR
LY96	Lymphocyte Antigen 96	Protein Coding	50	GC08P073991	3.40571	https://www.genecards.org/cgi-bin/carddisp.pl?gene=LY96
ATP8B1	ATPase Phospholipid Transporting 8B1	Protein Coding	48	GC18M057646	3.40552	https://www.genecards.org/cgi-bin/carddisp.pl?gene=ATP8B1
CYSLTR1	Cysteinyl Leukotriene Receptor 1	Protein Coding	50	GC0XM078271	3.40545	https://www.genecards.org/cgi-bin/carddisp.pl?gene=CYSLTR1
FMNL2	Formin Like 2	Protein Coding	46	GC02P152335	3.40489	https://www.genecards.org/cgi-bin/carddisp.pl?gene=FMNL2
BDKRB2	Bradykinin Receptor B2	Protein Coding	52	GC14P096205	3.40317	https://www.genecards.org/cgi-bin/carddisp.pl?gene=BDKRB2
SLC25A13	Solute Carrier Family 25 Member 13	Protein Coding	53	GC07M096120	3.40143	https://www.genecards.org/cgi-bin/carddisp.pl?gene=SLC25A13
MIR671	MicroRNA 671	RNA Gene	20	GC07P151238	3.40099	https://www.genecards.org/cgi-bin/carddisp.pl?gene=MIR671
MIR383	MicroRNA 383	RNA Gene	18	GC08M014853	3.39824	https://www.genecards.org/cgi-bin/carddisp.pl?gene=MIR383
GBP5	Guanylate Binding Protein 5	Protein Coding	43	GC01M089259	3.39796	https://www.genecards.org/cgi-bin/carddisp.pl?gene=GBP5
PAX6	Paired Box 6	Protein Coding	54	GC11M031784	3.3977	https://www.genecards.org/cgi-bin/carddisp.pl?gene=PAX6
XBP1	X-Box Binding Protein 1	Protein Coding	52	GC22M028794	3.39323	https://www.genecards.org/cgi-bin/carddisp.pl?gene=XBP1
SDC1	Syndecan 1	Protein Coding	50	GC02M020200	3.39304	https://www.genecards.org/cgi-bin/carddisp.pl?gene=SDC1
ELF3	E74 Like ETS Transcription Factor 3	Protein Coding	46	GC01P202007	3.38856	https://www.genecards.org/cgi-bin/carddisp.pl?gene=ELF3
ALMS1	ALMS1 Centrosome And Basal Body Associated Protein	Protein Coding	48	GC02P073385	3.38518	https://www.genecards.org/cgi-bin/carddisp.pl?gene=ALMS1
ACKR1	Atypical Chemokine Receptor 1 (Duffy Blood Group)	Protein Coding	48	GC01P159203	3.37856	https://www.genecards.org/cgi-bin/carddisp.pl?gene=ACKR1
YAP1	Yes1 Associated Transcriptional Regulator	Protein Coding	55	GC11P102110	3.37825	https://www.genecards.org/cgi-bin/carddisp.pl?gene=YAP1
ESR2	Estrogen Receptor 2	Protein Coding	56	GC14M064084	3.37117	https://www.genecards.org/cgi-bin/carddisp.pl?gene=ESR2
VTN	Vitronectin	Protein Coding	51	GC17M056460	3.36379	https://www.genecards.org/cgi-bin/carddisp.pl?gene=VTN
HRH4	Histamine Receptor H4	Protein Coding	52	GC18P024460	3.36291	https://www.genecards.org/cgi-bin/carddisp.pl?gene=HRH4
DNAAF1	Dynein Axonemal Assembly Factor 1	Protein Coding	44	GC16P084145	3.36097	https://www.genecards.org/cgi-bin/carddisp.pl?gene=DNAAF1
GAS6	Growth Arrest Specific 6	Protein Coding	51	GC13M113820	3.35849	https://www.genecards.org/cgi-bin/carddisp.pl?gene=GAS6
OTOP1	Otopetrin 1	Protein Coding	38	GC04M004350	3.35369	https://www.genecards.org/cgi-bin/carddisp.pl?gene=OTOP1
IL1RAP	Interleukin 1 Receptor Accessory Protein	Protein Coding	53	GC03P190514	3.35327	https://www.genecards.org/cgi-bin/carddisp.pl?gene=IL1RAP
LIPG	Lipase G, Endothelial Type	Protein Coding	49	GC18P049560	3.351	https://www.genecards.org/cgi-bin/carddisp.pl?gene=LIPG
MIR382	MicroRNA 382	RNA Gene	18	GC14P111886	3.3502	https://www.genecards.org/cgi-bin/carddisp.pl?gene=MIR382
UCN	Urocortin	Protein Coding	42	GC02M027308	3.34827	https://www.genecards.org/cgi-bin/carddisp.pl?gene=UCN
IKBKE	Inhibitor Of Nuclear Factor Kappa B Kinase Subunit Epsilon	Protein Coding	52	GC01P206470	3.33612	https://www.genecards.org/cgi-bin/carddisp.pl?gene=IKBKE
DNAH11	Dynein Axonemal Heavy Chain 11	Protein Coding	50	GC07P021543	3.33501	https://www.genecards.org/cgi-bin/carddisp.pl?gene=DNAH11
TLX1NB	TLX1 Neighbor	RNA Gene	27	GC10M101090	3.33415	https://www.genecards.org/cgi-bin/carddisp.pl?gene=TLX1NB
RBP3	Retinol Binding Protein 3	Protein Coding	50	GC10P047348	3.33114	https://www.genecards.org/cgi-bin/carddisp.pl?gene=RBP3
MIR455	MicroRNA 455	RNA Gene	22	GC09P114209	3.33052	https://www.genecards.org/cgi-bin/carddisp.pl?gene=MIR455
TGFA	Transforming Growth Factor Alpha	Protein Coding	53	GC02M070447	3.32826	https://www.genecards.org/cgi-bin/carddisp.pl?gene=TGFA
PTPN6	Protein Tyrosine Phosphatase Non-Receptor Type 6	Protein Coding	56	GC12P026363	3.3253	https://www.genecards.org/cgi-bin/carddisp.pl?gene=PTPN6
PDE7A	Phosphodiesterase 7A	Protein Coding	49	GC08M065739	3.32348	https://www.genecards.org/cgi-bin/carddisp.pl?gene=PDE7A
ATF3	Activating Transcription Factor 3	Protein Coding	51	GC01P212565	3.32337	https://www.genecards.org/cgi-bin/carddisp.pl?gene=ATF3
TSPO	Translocator Protein	Protein Coding	52	GC22P043151	3.32108	https://www.genecards.org/cgi-bin/carddisp.pl?gene=TSPO
CARD9	Caspase Recruitment Domain Family Member 9	Protein Coding	51	GC09M136364	3.3202	https://www.genecards.org/cgi-bin/carddisp.pl?gene=CARD9
NINJ1	Ninjurin 1	Protein Coding	47	GC09M093121	3.31929	https://www.genecards.org/cgi-bin/carddisp.pl?gene=NINJ1
MX1	MX Dynamin Like GTPase 1	Protein Coding	47	GC21P041420	3.31605	https://www.genecards.org/cgi-bin/carddisp.pl?gene=MX1
SAMD9	Sterile Alpha Motif Domain Containing 9	Protein Coding	43	GC07M093099	3.31341	https://www.genecards.org/cgi-bin/carddisp.pl?gene=SAMD9
FGFR1	Fibroblast Growth Factor Receptor 1	Protein Coding	63	GC08M038400	3.30629	https://www.genecards.org/cgi-bin/carddisp.pl?gene=FGFR1
RAG1	Recombination Activating 1	Protein Coding	52	GC11P036547	3.30109	https://www.genecards.org/cgi-bin/carddisp.pl?gene=RAG1
PCAT1	Prostate Cancer Associated Transcript 1	RNA Gene	20	GC08P126553	3.30052	https://www.genecards.org/cgi-bin/carddisp.pl?gene=PCAT1
RUNX1	RUNX Family Transcription Factor 1	Protein Coding	56	GC21M034787	3.29833	https://www.genecards.org/cgi-bin/carddisp.pl?gene=RUNX1
MASP2	MBL Associated Serine Protease 2	Protein Coding	54	GC01M011026	3.29638	https://www.genecards.org/cgi-bin/carddisp.pl?gene=MASP2
SIK2	Salt Inducible Kinase 2	Protein Coding	52	GC11P112081	3.29484	https://www.genecards.org/cgi-bin/carddisp.pl?gene=SIK2
KLF4	KLF Transcription Factor 4	Protein Coding	52	GC09M107484	3.29191	https://www.genecards.org/cgi-bin/carddisp.pl?gene=KLF4
MMP14	Matrix Metallopeptidase 14	Protein Coding	57	GC14P037356	3.2877	https://www.genecards.org/cgi-bin/carddisp.pl?gene=MMP14
MIR25	MicroRNA 25	RNA Gene	22	GC07M100093	3.28539	https://www.genecards.org/cgi-bin/carddisp.pl?gene=MIR25
NCKAP1L	NCK Associated Protein 1 Like	Protein Coding	47	GC12P054497	3.28343	https://www.genecards.org/cgi-bin/carddisp.pl?gene=NCKAP1L
MIR26A1	MicroRNA 26a-1	RNA Gene	23	GC03P037969	3.28294	https://www.genecards.org/cgi-bin/carddisp.pl?gene=MIR26A1
LIF	LIF Interleukin 6 Family Cytokine	Protein Coding	50	GC22M030240	3.27793	https://www.genecards.org/cgi-bin/carddisp.pl?gene=LIF
MIR301A	MicroRNA 301a	RNA Gene	23	GC17M059151	3.27743	https://www.genecards.org/cgi-bin/carddisp.pl?gene=MIR301A
TNFRSF11A	TNF Receptor Superfamily Member 11a	Protein Coding	54	GC18P062325	3.27295	https://www.genecards.org/cgi-bin/carddisp.pl?gene=TNFRSF11A
FENDRR	FOXF1 Adjacent Non-Coding Developmental Regulatory RNA	RNA Gene	22	GC16M086511	3.27112	https://www.genecards.org/cgi-bin/carddisp.pl?gene=FENDRR
KRT19	Keratin 19	Protein Coding	51	GC17M041523	3.26512	https://www.genecards.org/cgi-bin/carddisp.pl?gene=KRT19
CLDN2	Claudin 2	Protein Coding	48	GC0XP106900	3.26393	https://www.genecards.org/cgi-bin/carddisp.pl?gene=CLDN2
ECE1	Endothelin Converting Enzyme 1	Protein Coding	55	GC01M021217	3.26342	https://www.genecards.org/cgi-bin/carddisp.pl?gene=ECE1
MMUT	Methylmalonyl-CoA Mutase	Protein Coding	53	GC06M049430	3.26272	https://www.genecards.org/cgi-bin/carddisp.pl?gene=MMUT
ORM2	Orosomucoid 2	Protein Coding	44	GC09P114329	3.26187	https://www.genecards.org/cgi-bin/carddisp.pl?gene=ORM2
AP3B1	Adaptor Related Protein Complex 3 Subunit Beta 1	Protein Coding	52	GC05M078000	3.26172	https://www.genecards.org/cgi-bin/carddisp.pl?gene=AP3B1
SCGB3A2	Secretoglobin Family 3A Member 2	Protein Coding	44	GC05P147870	3.26157	https://www.genecards.org/cgi-bin/carddisp.pl?gene=SCGB3A2
TRIM33	Tripartite Motif Containing 33	Protein Coding	51	GC01M114392	3.25896	https://www.genecards.org/cgi-bin/carddisp.pl?gene=TRIM33
ADORA2A	Adenosine A2a Receptor	Protein Coding	53	GC22P024417	3.25687	https://www.genecards.org/cgi-bin/carddisp.pl?gene=ADORA2A
CCND1	Cyclin D1	Protein Coding	60	GC11P069641	3.25443	https://www.genecards.org/cgi-bin/carddisp.pl?gene=CCND1
RAB27A	RAB27A, Member RAS Oncogene Family	Protein Coding	55	GC15M055202	3.24902	https://www.genecards.org/cgi-bin/carddisp.pl?gene=RAB27A
KLRK1	Killer Cell Lectin Like Receptor K1	Protein Coding	48	GC12M024097	3.24891	https://www.genecards.org/cgi-bin/carddisp.pl?gene=KLRK1
ACTA2	Actin Alpha 2, Smooth Muscle	Protein Coding	53	GC10M088935	3.2447	https://www.genecards.org/cgi-bin/carddisp.pl?gene=ACTA2
RN7SL1	RNA Component Of Signal Recognition Particle 7SL1	RNA Gene	21	GC14P049546	3.24467	https://www.genecards.org/cgi-bin/carddisp.pl?gene=RN7SL1
SHBG	Sex Hormone Binding Globulin	Protein Coding	48	GC17P007613	3.24455	https://www.genecards.org/cgi-bin/carddisp.pl?gene=SHBG
TNFSF14	TNF Superfamily Member 14	Protein Coding	48	GC19M008644	3.2432	https://www.genecards.org/cgi-bin/carddisp.pl?gene=TNFSF14
PRKACA	Protein Kinase CAMP-Activated Catalytic Subunit Alpha	Protein Coding	59	GC19M015120	3.24213	https://www.genecards.org/cgi-bin/carddisp.pl?gene=PRKACA
CASP9	Caspase 9	Protein Coding	53	GC01M015491	3.23751	https://www.genecards.org/cgi-bin/carddisp.pl?gene=CASP9
SAT1	Spermidine/Spermine N1-Acetyltransferase 1	Protein Coding	52	GC0XP023784	3.23675	https://www.genecards.org/cgi-bin/carddisp.pl?gene=SAT1
MIR10A	MicroRNA 10a	RNA Gene	24	GC17M048579	3.23407	https://www.genecards.org/cgi-bin/carddisp.pl?gene=MIR10A
FAM111B	FAM111 Trypsin Like Peptidase B	Protein Coding	42	GC11P059107	3.23352	https://www.genecards.org/cgi-bin/carddisp.pl?gene=FAM111B
CHRNA7	Cholinergic Receptor Nicotinic Alpha 7 Subunit	Protein Coding	52	GC15P031923	3.22922	https://www.genecards.org/cgi-bin/carddisp.pl?gene=CHRNA7
PCSK9	Proprotein Convertase Subtilisin/Kexin Type 9	Protein Coding	57	GC01P055039	3.22826	https://www.genecards.org/cgi-bin/carddisp.pl?gene=PCSK9
MED12	Mediator Complex Subunit 12	Protein Coding	51	GC0XP071118	3.2266	https://www.genecards.org/cgi-bin/carddisp.pl?gene=MED12
CLEC12A	C-Type Lectin Domain Family 12 Member A	Protein Coding	46	GC12P009951	3.22617	https://www.genecards.org/cgi-bin/carddisp.pl?gene=CLEC12A
IL18BP	Interleukin 18 Binding Protein	Protein Coding	48	GC11P071998	3.22616	https://www.genecards.org/cgi-bin/carddisp.pl?gene=IL18BP
TNFRSF18	TNF Receptor Superfamily Member 18	Protein Coding	48	GC01M001203	3.22566	https://www.genecards.org/cgi-bin/carddisp.pl?gene=TNFRSF18
PTGES2	Prostaglandin E Synthase 2	Protein Coding	48	GC09M128120	3.22472	https://www.genecards.org/cgi-bin/carddisp.pl?gene=PTGES2
ALPP	Alkaline Phosphatase, Placental	Protein Coding	51	GC02P232378	3.22449	https://www.genecards.org/cgi-bin/carddisp.pl?gene=ALPP
DYSF	Dysferlin	Protein Coding	50	GC02P071453	3.22428	https://www.genecards.org/cgi-bin/carddisp.pl?gene=DYSF
IRF4	Interferon Regulatory Factor 4	Protein Coding	51	GC06P000391	3.22249	https://www.genecards.org/cgi-bin/carddisp.pl?gene=IRF4
HSD11B1	Hydroxysteroid 11-Beta Dehydrogenase 1	Protein Coding	58	GC01P209686	3.22069	https://www.genecards.org/cgi-bin/carddisp.pl?gene=HSD11B1
MIR148B	MicroRNA 148b	RNA Gene	23	GC12P054337	3.2204	https://www.genecards.org/cgi-bin/carddisp.pl?gene=MIR148B
MIR154	MicroRNA 154	RNA Gene	22	GC14P111867	3.2204	https://www.genecards.org/cgi-bin/carddisp.pl?gene=MIR154
TYROBP	Transmembrane Immune Signaling Adaptor TYROBP	Protein Coding	50	GC19M035904	3.21866	https://www.genecards.org/cgi-bin/carddisp.pl?gene=TYROBP
CLDN1	Claudin 1	Protein Coding	53	GC03M190305	3.21668	https://www.genecards.org/cgi-bin/carddisp.pl?gene=CLDN1
TRAF1	TNF Receptor Associated Factor 1	Protein Coding	48	GC09M120902	3.21131	https://www.genecards.org/cgi-bin/carddisp.pl?gene=TRAF1
CA2	Carbonic Anhydrase 2	Protein Coding	59	GC08P085463	3.20742	https://www.genecards.org/cgi-bin/carddisp.pl?gene=CA2
SDHA	Succinate Dehydrogenase Complex Flavoprotein Subunit A	Protein Coding	55	GC05P000220	3.20699	https://www.genecards.org/cgi-bin/carddisp.pl?gene=SDHA
RSPH9	Radial Spoke Head Component 9	Protein Coding	44	GC06P100404	3.20113	https://www.genecards.org/cgi-bin/carddisp.pl?gene=RSPH9
LACTB	Lactamase Beta	Protein Coding	44	GC15P130807	3.20049	https://www.genecards.org/cgi-bin/carddisp.pl?gene=LACTB
MYC	MYC Proto-Oncogene, BHLH Transcription Factor	Protein Coding	59	GC08P127735	3.19898	https://www.genecards.org/cgi-bin/carddisp.pl?gene=MYC
FABP2	Fatty Acid Binding Protein 2	Protein Coding	48	GC04M119317	3.19858	https://www.genecards.org/cgi-bin/carddisp.pl?gene=FABP2
ACVR1	Activin A Receptor Type 1	Protein Coding	59	GC02M157736	3.19809	https://www.genecards.org/cgi-bin/carddisp.pl?gene=ACVR1
TAP2	Transporter 2, ATP Binding Cassette Subfamily B Member	Protein Coding	51	GC06M032821	3.19725	https://www.genecards.org/cgi-bin/carddisp.pl?gene=TAP2
HNF1B	HNF1 Homeobox B	Protein Coding	50	GC17M037686	3.19436	https://www.genecards.org/cgi-bin/carddisp.pl?gene=HNF1B
CCRL2	C-C Motif Chemokine Receptor Like 2	Protein Coding	46	GC03P046407	3.19346	https://www.genecards.org/cgi-bin/carddisp.pl?gene=CCRL2
BCL6	BCL6 Transcription Repressor	Protein Coding	52	GC03M187721	3.19254	https://www.genecards.org/cgi-bin/carddisp.pl?gene=BCL6
CASP5	Caspase 5	Protein Coding	50	GC11M106889	3.19086	https://www.genecards.org/cgi-bin/carddisp.pl?gene=CASP5
CCDC39	Coiled-Coil Domain Containing 39	Protein Coding	43	GC03M180602	3.18716	https://www.genecards.org/cgi-bin/carddisp.pl?gene=CCDC39
CCN6	Cellular Communication Network Factor 6	Protein Coding	48	GC06P112053	3.18711	https://www.genecards.org/cgi-bin/carddisp.pl?gene=CCN6
C12orf60	Chromosome 12 Open Reading Frame 60	Protein Coding	38	GC12P026620	3.18666	https://www.genecards.org/cgi-bin/carddisp.pl?gene=C12orf60
MIR378A	MicroRNA 378a	RNA Gene	23	GC05P149732	3.18392	https://www.genecards.org/cgi-bin/carddisp.pl?gene=MIR378A
ODAD3	Outer Dynein Arm Docking Complex Subunit 3	Protein Coding	43	GC19M011421	3.18275	https://www.genecards.org/cgi-bin/carddisp.pl?gene=ODAD3
IFNL3	Interferon Lambda 3	Protein Coding	42	GC19M039243	3.17816	https://www.genecards.org/cgi-bin/carddisp.pl?gene=IFNL3
IRF2BP2	Interferon Regulatory Factor 2 Binding Protein 2	Protein Coding	44	GC01M234604	3.17807	https://www.genecards.org/cgi-bin/carddisp.pl?gene=IRF2BP2
MPZ	Myelin Protein Zero	Protein Coding	52	GC01M161304	3.17621	https://www.genecards.org/cgi-bin/carddisp.pl?gene=MPZ
IRF8	Interferon Regulatory Factor 8	Protein Coding	52	GC16P085898	3.17405	https://www.genecards.org/cgi-bin/carddisp.pl?gene=IRF8
MGST3	Microsomal Glutathione S-Transferase 3	Protein Coding	48	GC01P165632	3.17141	https://www.genecards.org/cgi-bin/carddisp.pl?gene=MGST3
CYP7B1	Cytochrome P450 Family 7 Subfamily B Member 1	Protein Coding	52	GC08M064587	3.16507	https://www.genecards.org/cgi-bin/carddisp.pl?gene=CYP7B1
DNAAF5	Dynein Axonemal Assembly Factor 5	Protein Coding	43	GC07P000726	3.16248	https://www.genecards.org/cgi-bin/carddisp.pl?gene=DNAAF5
CDKN1B	Cyclin Dependent Kinase Inhibitor 1B	Protein Coding	55	GC12P026558	3.16086	https://www.genecards.org/cgi-bin/carddisp.pl?gene=CDKN1B
SERPINF1	Serpin Family F Member 1	Protein Coding	53	GC17P002097	3.15673	https://www.genecards.org/cgi-bin/carddisp.pl?gene=SERPINF1
PIAS1	Protein Inhibitor Of Activated STAT 1	Protein Coding	52	GC15P068054	3.15413	https://www.genecards.org/cgi-bin/carddisp.pl?gene=PIAS1
TRD-GTC9-1	TRNA-Asp (Anticodon GTC) 9-1	RNA Gene	8	GC01P161922	3.15329	https://www.genecards.org/cgi-bin/carddisp.pl?gene=TRD-GTC9-1
CRNDE	Colorectal Neoplasia Differentially Expressed	RNA Gene	25	GC16M054916	3.15304	https://www.genecards.org/cgi-bin/carddisp.pl?gene=CRNDE
DNAI2	Dynein Axonemal Intermediate Chain 2	Protein Coding	46	GC17P074274	3.14998	https://www.genecards.org/cgi-bin/carddisp.pl?gene=DNAI2
PRKN	Parkin RBR E3 Ubiquitin Protein Ligase	Protein Coding	55	GC06M161348	3.14989	https://www.genecards.org/cgi-bin/carddisp.pl?gene=PRKN
CYP4F3	Cytochrome P450 Family 4 Subfamily F Member 3	Protein Coding	48	GC19P015640	3.1469	https://www.genecards.org/cgi-bin/carddisp.pl?gene=CYP4F3
IBD11	Inflammatory Bowel Disease 11	Genetic Locus	2	GC07U903153	3.14689	https://www.genecards.org/cgi-bin/carddisp.pl?gene=IBD11
TNFRSF8	TNF Receptor Superfamily Member 8	Protein Coding	50	GC01P012063	3.14413	https://www.genecards.org/cgi-bin/carddisp.pl?gene=TNFRSF8
CXCR6	C-X-C Motif Chemokine Receptor 6	Protein Coding	47	GC03P050761	3.14236	https://www.genecards.org/cgi-bin/carddisp.pl?gene=CXCR6
ZFP36	ZFP36 Ring Finger Protein	Protein Coding	45	GC19P039406	3.14124	https://www.genecards.org/cgi-bin/carddisp.pl?gene=ZFP36
SLC6A4	Solute Carrier Family 6 Member 4	Protein Coding	55	GC17M030194	3.13988	https://www.genecards.org/cgi-bin/carddisp.pl?gene=SLC6A4
GPS2	G Protein Pathway Suppressor 2	Protein Coding	43	GC17M007311	3.13812	https://www.genecards.org/cgi-bin/carddisp.pl?gene=GPS2
IL1RL2	Interleukin 1 Receptor Like 2	Protein Coding	50	GC02P102186	3.1372	https://www.genecards.org/cgi-bin/carddisp.pl?gene=IL1RL2
SLC40A1	Solute Carrier Family 40 Member 1	Protein Coding	53	GC02M189560	3.13681	https://www.genecards.org/cgi-bin/carddisp.pl?gene=SLC40A1
COL4A4	Collagen Type IV Alpha 4 Chain	Protein Coding	51	GC02M226973	3.1357	https://www.genecards.org/cgi-bin/carddisp.pl?gene=COL4A4
WNT5A	Wnt Family Member 5A	Protein Coding	57	GC03M055465	3.13569	https://www.genecards.org/cgi-bin/carddisp.pl?gene=WNT5A
IL22RA2	Interleukin 22 Receptor Subunit Alpha 2	Protein Coding	47	GC06M137143	3.1333	https://www.genecards.org/cgi-bin/carddisp.pl?gene=IL22RA2
OAS1	2'-5'-Oligoadenylate Synthetase 1	Protein Coding	51	GC12P112951	3.13287	https://www.genecards.org/cgi-bin/carddisp.pl?gene=OAS1
SNHG12	Small Nucleolar RNA Host Gene 12	RNA Gene	27	GC01M028956	3.13167	https://www.genecards.org/cgi-bin/carddisp.pl?gene=SNHG12
GSN	Gelsolin	Protein Coding	56	GC09P121201	3.12877	https://www.genecards.org/cgi-bin/carddisp.pl?gene=GSN
EGR1	Early Growth Response 1	Protein Coding	52	GC05P138465	3.12599	https://www.genecards.org/cgi-bin/carddisp.pl?gene=EGR1
MC4R	Melanocortin 4 Receptor	Protein Coding	53	GC18M060371	3.12333	https://www.genecards.org/cgi-bin/carddisp.pl?gene=MC4R
PLVAP	Plasmalemma Vesicle Associated Protein	Protein Coding	46	GC19M017351	3.12193	https://www.genecards.org/cgi-bin/carddisp.pl?gene=PLVAP
ICAM2	Intercellular Adhesion Molecule 2	Protein Coding	51	GC17M064002	3.12128	https://www.genecards.org/cgi-bin/carddisp.pl?gene=ICAM2
AHSG	Alpha 2-HS Glycoprotein	Protein Coding	51	GC03P186645	3.11262	https://www.genecards.org/cgi-bin/carddisp.pl?gene=AHSG
MIR191	MicroRNA 191	RNA Gene	24	GC03M052145	3.10809	https://www.genecards.org/cgi-bin/carddisp.pl?gene=MIR191
MIR27B	MicroRNA 27b	RNA Gene	23	GC09P095102	3.1047	https://www.genecards.org/cgi-bin/carddisp.pl?gene=MIR27B
PNPLA2	Patatin Like Phospholipase Domain Containing 2	Protein Coding	51	GC11P002666	3.10436	https://www.genecards.org/cgi-bin/carddisp.pl?gene=PNPLA2
CASC2	Cancer Susceptibility 2	RNA Gene	29	GC10P118046	3.10426	https://www.genecards.org/cgi-bin/carddisp.pl?gene=CASC2
MIR92A2	MicroRNA 92a-2	RNA Gene	18	GC0XM134360	3.10324	https://www.genecards.org/cgi-bin/carddisp.pl?gene=MIR92A2
BRD4	Bromodomain Containing 4	Protein Coding	55	GC19M015237	3.10143	https://www.genecards.org/cgi-bin/carddisp.pl?gene=BRD4
AFP	Alpha Fetoprotein	Protein Coding	53	GC04P073431	3.1001	https://www.genecards.org/cgi-bin/carddisp.pl?gene=AFP
C1QBP	Complement C1q Binding Protein	Protein Coding	51	GC17M005432	3.09973	https://www.genecards.org/cgi-bin/carddisp.pl?gene=C1QBP
RPGRIP1L	RPGRIP1 Like	Protein Coding	47	GC16M053597	3.09671	https://www.genecards.org/cgi-bin/carddisp.pl?gene=RPGRIP1L
MLX	MAX Dimerization Protein MLX	Protein Coding	50	GC17P042567	3.09624	https://www.genecards.org/cgi-bin/carddisp.pl?gene=MLX
FABP4	Fatty Acid Binding Protein 4	Protein Coding	50	GC08M081478	3.09598	https://www.genecards.org/cgi-bin/carddisp.pl?gene=FABP4
DNAAF2	Dynein Axonemal Assembly Factor 2	Protein Coding	43	GC14M049625	3.09596	https://www.genecards.org/cgi-bin/carddisp.pl?gene=DNAAF2
SGK1	Serum/Glucocorticoid Regulated Kinase 1	Protein Coding	56	GC06M134169	3.09541	https://www.genecards.org/cgi-bin/carddisp.pl?gene=SGK1
MIR144	MicroRNA 144	RNA Gene	21	GC17M056466	3.09225	https://www.genecards.org/cgi-bin/carddisp.pl?gene=MIR144
MIR369	MicroRNA 369	RNA Gene	22	GC14P111876	3.08858	https://www.genecards.org/cgi-bin/carddisp.pl?gene=MIR369
PRSS3	Serine Protease 3	Protein Coding	51	GC09P033750	3.08201	https://www.genecards.org/cgi-bin/carddisp.pl?gene=PRSS3
COMT	Catechol-O-Methyltransferase	Protein Coding	59	GC22P019941	3.08087	https://www.genecards.org/cgi-bin/carddisp.pl?gene=COMT
CEACAM6	CEA Cell Adhesion Molecule 6	Protein Coding	48	GC19P041750	3.07958	https://www.genecards.org/cgi-bin/carddisp.pl?gene=CEACAM6
DNAI1	Dynein Axonemal Intermediate Chain 1	Protein Coding	47	GC09P034457	3.07803	https://www.genecards.org/cgi-bin/carddisp.pl?gene=DNAI1
DNAAF11	Dynein Axonemal Assembly Factor 11	Protein Coding	44	GC08M133436	3.07803	https://www.genecards.org/cgi-bin/carddisp.pl?gene=DNAAF11
MCIDAS	Multiciliate Differentiation And DNA Synthesis Associated Cell Cycle Protein	Protein Coding	35	GC05M055219	3.07803	https://www.genecards.org/cgi-bin/carddisp.pl?gene=MCIDAS
CYSLTR2	Cysteinyl Leukotriene Receptor 2	Protein Coding	54	GC13P048653	3.07758	https://www.genecards.org/cgi-bin/carddisp.pl?gene=CYSLTR2
C1QA	Complement C1q A Chain	Protein Coding	53	GC01P022804	3.07604	https://www.genecards.org/cgi-bin/carddisp.pl?gene=C1QA
SELENOS	Selenoprotein S	Protein Coding	43	GC15M130296	3.07528	https://www.genecards.org/cgi-bin/carddisp.pl?gene=SELENOS
PSC	Cholangitis, Primary Sclerosing	Genetic Locus	2	GC03U901834	3.07412	https://www.genecards.org/cgi-bin/carddisp.pl?gene=PSC
NCSTN	Nicastrin	Protein Coding	55	GC01P160343	3.07408	https://www.genecards.org/cgi-bin/carddisp.pl?gene=NCSTN
FOXO3	Forkhead Box O3	Protein Coding	53	GC06P108559	3.07389	https://www.genecards.org/cgi-bin/carddisp.pl?gene=FOXO3
IGES	Immunoglobulin E Concentration, Serum	Genetic Locus	4	GC05U990033	3.07351	https://www.genecards.org/cgi-bin/carddisp.pl?gene=IGES
PERCC1	Proline And Glutamate Rich With Coiled Coil 1	Protein Coding	16	GC16P001431	3.07309	https://www.genecards.org/cgi-bin/carddisp.pl?gene=PERCC1
IRAK2	Interleukin 1 Receptor Associated Kinase 2	Protein Coding	48	GC03P014316	3.07254	https://www.genecards.org/cgi-bin/carddisp.pl?gene=IRAK2
DEFB103B	Defensin Beta 103B	Protein Coding	32	GC08M007430	3.07239	https://www.genecards.org/cgi-bin/carddisp.pl?gene=DEFB103B
SCT	Secretin	Protein Coding	40	GC11M000626	3.07027	https://www.genecards.org/cgi-bin/carddisp.pl?gene=SCT
CTSC	Cathepsin C	Protein Coding	55	GC11M106699	3.06956	https://www.genecards.org/cgi-bin/carddisp.pl?gene=CTSC
HAVCR1	Hepatitis A Virus Cellular Receptor 1	Protein Coding	50	GC05M157028	3.06946	https://www.genecards.org/cgi-bin/carddisp.pl?gene=HAVCR1
LEPQTL1	Leptin, Serum Levels Of	Genetic Locus	3	GC02U903086	3.0633	https://www.genecards.org/cgi-bin/carddisp.pl?gene=LEPQTL1
CDKN1A	Cyclin Dependent Kinase Inhibitor 1A	Protein Coding	56	GC06P100341	3.06272	https://www.genecards.org/cgi-bin/carddisp.pl?gene=CDKN1A
STAT2	Signal Transducer And Activator Of Transcription 2	Protein Coding	55	GC12M056341	3.05994	https://www.genecards.org/cgi-bin/carddisp.pl?gene=STAT2
LST1	Leukocyte Specific Transcript 1	Protein Coding	43	GC06P100203	3.05724	https://www.genecards.org/cgi-bin/carddisp.pl?gene=LST1
GALK1	Galactokinase 1	Protein Coding	55	GC17M075751	3.0559	https://www.genecards.org/cgi-bin/carddisp.pl?gene=GALK1
HTR1A	5-Hydroxytryptamine Receptor 1A	Protein Coding	53	GC05M063960	3.05359	https://www.genecards.org/cgi-bin/carddisp.pl?gene=HTR1A
IFNAR1	Interferon Alpha And Beta Receptor Subunit 1	Protein Coding	55	GC21P033324	3.05118	https://www.genecards.org/cgi-bin/carddisp.pl?gene=IFNAR1
DEFB4B	Defensin Beta 4B	Protein Coding	33	GC08M007414	3.05093	https://www.genecards.org/cgi-bin/carddisp.pl?gene=DEFB4B
AIF1	Allograft Inflammatory Factor 1	Protein Coding	45	GC06P100201	3.04794	https://www.genecards.org/cgi-bin/carddisp.pl?gene=AIF1
ATP4A	ATPase H+/K+ Transporting Subunit Alpha	Protein Coding	48	GC19M077325	3.04759	https://www.genecards.org/cgi-bin/carddisp.pl?gene=ATP4A
MIR92A1	MicroRNA 92a-1	RNA Gene	22	GC13P091610	3.04379	https://www.genecards.org/cgi-bin/carddisp.pl?gene=MIR92A1
IL17D	Interleukin 17D	Protein Coding	44	GC13P020702	3.03936	https://www.genecards.org/cgi-bin/carddisp.pl?gene=IL17D
PSEN1	Presenilin 1	Protein Coding	60	GC14P073136	3.03688	https://www.genecards.org/cgi-bin/carddisp.pl?gene=PSEN1
DUSP1	Dual Specificity Phosphatase 1	Protein Coding	52	GC05M172768	3.03437	https://www.genecards.org/cgi-bin/carddisp.pl?gene=DUSP1
CYP27B1	Cytochrome P450 Family 27 Subfamily B Member 1	Protein Coding	52	GC12M058634	3.03413	https://www.genecards.org/cgi-bin/carddisp.pl?gene=CYP27B1
MIR106A	MicroRNA 106a	RNA Gene	21	GC0XM134365	3.029	https://www.genecards.org/cgi-bin/carddisp.pl?gene=MIR106A
FABP5	Fatty Acid Binding Protein 5	Protein Coding	49	GC08P081282	3.02649	https://www.genecards.org/cgi-bin/carddisp.pl?gene=FABP5
MIR100	MicroRNA 100	RNA Gene	24	GC11M122152	3.02483	https://www.genecards.org/cgi-bin/carddisp.pl?gene=MIR100
AIMP1	Aminoacyl TRNA Synthetase Complex Interacting Multifunctional Protein 1	Protein Coding	53	GC04P106315	3.02172	https://www.genecards.org/cgi-bin/carddisp.pl?gene=AIMP1
MIR675	MicroRNA 675	RNA Gene	22	GC11M007348	3.01918	https://www.genecards.org/cgi-bin/carddisp.pl?gene=MIR675
SERPINF2	Serpin Family F Member 2	Protein Coding	52	GC17P001742	3.00261	https://www.genecards.org/cgi-bin/carddisp.pl?gene=SERPINF2
ATP7A	ATPase Copper Transporting Alpha	Protein Coding	52	GC0XP078051	3.0026	https://www.genecards.org/cgi-bin/carddisp.pl?gene=ATP7A
CYP2E1	Cytochrome P450 Family 2 Subfamily E Member 1	Protein Coding	52	GC10P133520	3.0012	https://www.genecards.org/cgi-bin/carddisp.pl?gene=CYP2E1
MB	Myoglobin	Protein Coding	50	GC22M035606	2.99736	https://www.genecards.org/cgi-bin/carddisp.pl?gene=MB
MIR211	MicroRNA 211	RNA Gene	24	GC15M031065	2.99361	https://www.genecards.org/cgi-bin/carddisp.pl?gene=MIR211
CNR2	Cannabinoid Receptor 2	Protein Coding	51	GC01M023870	2.99159	https://www.genecards.org/cgi-bin/carddisp.pl?gene=CNR2
HDAC1	Histone Deacetylase 1	Protein Coding	57	GC01P032292	2.98956	https://www.genecards.org/cgi-bin/carddisp.pl?gene=HDAC1
CD38	CD38 Molecule	Protein Coding	53	GC04P020235	2.98883	https://www.genecards.org/cgi-bin/carddisp.pl?gene=CD38
SIK3	SIK Family Kinase 3	Protein Coding	48	GC11M116843	2.98878	https://www.genecards.org/cgi-bin/carddisp.pl?gene=SIK3
MYLK	Myosin Light Chain Kinase	Protein Coding	58	GC03M123610	2.98681	https://www.genecards.org/cgi-bin/carddisp.pl?gene=MYLK
MIR200B	MicroRNA 200b	RNA Gene	24	GC01P001167	2.98618	https://www.genecards.org/cgi-bin/carddisp.pl?gene=MIR200B
MAP3K8	Mitogen-Activated Protein Kinase Kinase Kinase 8	Protein Coding	53	GC10P030559	2.98519	https://www.genecards.org/cgi-bin/carddisp.pl?gene=MAP3K8
BGN	Biglycan	Protein Coding	51	GC0XP153494	2.98436	https://www.genecards.org/cgi-bin/carddisp.pl?gene=BGN
DOCK2	Dedicator Of Cytokinesis 2	Protein Coding	51	GC05P169637	2.98349	https://www.genecards.org/cgi-bin/carddisp.pl?gene=DOCK2
HRG	Histidine Rich Glycoprotein	Protein Coding	52	GC03P186660	2.98292	https://www.genecards.org/cgi-bin/carddisp.pl?gene=HRG
MET	MET Proto-Oncogene, Receptor Tyrosine Kinase	Protein Coding	61	GC07P116672	2.98226	https://www.genecards.org/cgi-bin/carddisp.pl?gene=MET
P2RY2	Purinergic Receptor P2Y2	Protein Coding	52	GC11P073202	2.9808	https://www.genecards.org/cgi-bin/carddisp.pl?gene=P2RY2
RUNX2	RUNX Family Transcription Factor 2	Protein Coding	53	GC06P100418	2.97844	https://www.genecards.org/cgi-bin/carddisp.pl?gene=RUNX2
DNAH9	Dynein Axonemal Heavy Chain 9	Protein Coding	45	GC17P011598	2.97517	https://www.genecards.org/cgi-bin/carddisp.pl?gene=DNAH9
DNAAF3	Dynein Axonemal Assembly Factor 3	Protein Coding	43	GC19M055158	2.97517	https://www.genecards.org/cgi-bin/carddisp.pl?gene=DNAAF3
TLR8-AS1	TLR8 Antisense RNA 1	RNA Gene	19	GC0XM013402	2.97372	https://www.genecards.org/cgi-bin/carddisp.pl?gene=TLR8-AS1
SLC10A2	Solute Carrier Family 10 Member 2	Protein Coding	49	GC13M103043	2.97271	https://www.genecards.org/cgi-bin/carddisp.pl?gene=SLC10A2
IGFBP1	Insulin Like Growth Factor Binding Protein 1	Protein Coding	51	GC07P048462	2.97258	https://www.genecards.org/cgi-bin/carddisp.pl?gene=IGFBP1
RNASEL	Ribonuclease L	Protein Coding	51	GC01M182573	2.97257	https://www.genecards.org/cgi-bin/carddisp.pl?gene=RNASEL
CCL21	C-C Motif Chemokine Ligand 21	Protein Coding	48	GC09M034709	2.9714	https://www.genecards.org/cgi-bin/carddisp.pl?gene=CCL21
RTN4	Reticulon 4	Protein Coding	52	GC02M054934	2.97012	https://www.genecards.org/cgi-bin/carddisp.pl?gene=RTN4
A2ML1	Alpha-2-Macroglobulin Like 1	Protein Coding	47	GC12P008822	2.96975	https://www.genecards.org/cgi-bin/carddisp.pl?gene=A2ML1
KRT5	Keratin 5	Protein Coding	52	GC12M052514	2.96874	https://www.genecards.org/cgi-bin/carddisp.pl?gene=KRT5
FFAR4	Free Fatty Acid Receptor 4	Protein Coding	47	GC10P093566	2.96804	https://www.genecards.org/cgi-bin/carddisp.pl?gene=FFAR4
ENTPD1	Ectonucleoside Triphosphate Diphosphohydrolase 1	Protein Coding	57	GC10P096804	2.96361	https://www.genecards.org/cgi-bin/carddisp.pl?gene=ENTPD1
ISG15	ISG15 Ubiquitin Like Modifier	Protein Coding	53	GC01P001001	2.96331	https://www.genecards.org/cgi-bin/carddisp.pl?gene=ISG15
GSTT1	Glutathione S-Transferase Theta 1	Protein Coding	38	GC22Mi00270	2.96294	https://www.genecards.org/cgi-bin/carddisp.pl?gene=GSTT1
TMSB4X	Thymosin Beta 4 X-Linked	Protein Coding	47	GC0XP012975	2.9617	https://www.genecards.org/cgi-bin/carddisp.pl?gene=TMSB4X
IL17C	Interleukin 17C	Protein Coding	44	GC16P088638	2.95768	https://www.genecards.org/cgi-bin/carddisp.pl?gene=IL17C
AKR1D1	Aldo-Keto Reductase Family 1 Member D1	Protein Coding	52	GC07P138017	2.9568	https://www.genecards.org/cgi-bin/carddisp.pl?gene=AKR1D1
LPA	Lipoprotein(A)	Protein Coding	46	GC06M160531	2.95565	https://www.genecards.org/cgi-bin/carddisp.pl?gene=LPA
BRINP3	BMP/Retinoic Acid Inducible Neural Specific 3	Protein Coding	38	GC01M190067	2.95494	https://www.genecards.org/cgi-bin/carddisp.pl?gene=BRINP3
RSPH1	Radial Spoke Head Component 1	Protein Coding	46	GC21M042472	2.95301	https://www.genecards.org/cgi-bin/carddisp.pl?gene=RSPH1
EPHB2	EPH Receptor B2	Protein Coding	59	GC01P022710	2.95195	https://www.genecards.org/cgi-bin/carddisp.pl?gene=EPHB2
TXNIP	Thioredoxin Interacting Protein	Protein Coding	46	GC01M145992	2.94839	https://www.genecards.org/cgi-bin/carddisp.pl?gene=TXNIP
AQP5	Aquaporin 5	Protein Coding	53	GC12P049961	2.94763	https://www.genecards.org/cgi-bin/carddisp.pl?gene=AQP5
MIR29C	MicroRNA 29c	RNA Gene	21	GC01M207817	2.94735	https://www.genecards.org/cgi-bin/carddisp.pl?gene=MIR29C
FSTL1	Follistatin Like 1	Protein Coding	49	GC03M120392	2.94418	https://www.genecards.org/cgi-bin/carddisp.pl?gene=FSTL1
CLEC4E	C-Type Lectin Domain Family 4 Member E	Protein Coding	43	GC12M008535	2.94412	https://www.genecards.org/cgi-bin/carddisp.pl?gene=CLEC4E
PPARGC1A	PPARG Coactivator 1 Alpha	Protein Coding	53	GC04M023755	2.94378	https://www.genecards.org/cgi-bin/carddisp.pl?gene=PPARGC1A
SCARB1	Scavenger Receptor Class B Member 1	Protein Coding	55	GC12M124776	2.94229	https://www.genecards.org/cgi-bin/carddisp.pl?gene=SCARB1
DNAAF4	Dynein Axonemal Assembly Factor 4	Protein Coding	44	GC15M130440	2.9382	https://www.genecards.org/cgi-bin/carddisp.pl?gene=DNAAF4
DUOX2	Dual Oxidase 2	Protein Coding	51	GC15M045092	2.93801	https://www.genecards.org/cgi-bin/carddisp.pl?gene=DUOX2
MC1R	Melanocortin 1 Receptor	Protein Coding	55	GC16P089912	2.93651	https://www.genecards.org/cgi-bin/carddisp.pl?gene=MC1R
HSPA1B	Heat Shock Protein Family A (Hsp70) Member 1B	Protein Coding	46	GC06P100220	2.93533	https://www.genecards.org/cgi-bin/carddisp.pl?gene=HSPA1B
KEAP1	Kelch Like ECH Associated Protein 1	Protein Coding	56	GC19M010486	2.93381	https://www.genecards.org/cgi-bin/carddisp.pl?gene=KEAP1
TNFRSF4	TNF Receptor Superfamily Member 4	Protein Coding	51	GC01M001211	2.93276	https://www.genecards.org/cgi-bin/carddisp.pl?gene=TNFRSF4
MIR124-1	MicroRNA 124-1	RNA Gene	22	GC08M009903	2.93176	https://www.genecards.org/cgi-bin/carddisp.pl?gene=MIR124-1
PNPLA3	Patatin Like Phospholipase Domain Containing 3	Protein Coding	49	GC22P043923	2.93109	https://www.genecards.org/cgi-bin/carddisp.pl?gene=PNPLA3
MIR424	MicroRNA 424	RNA Gene	21	GC0XM134719	2.93065	https://www.genecards.org/cgi-bin/carddisp.pl?gene=MIR424
SERPINB4	Serpin Family B Member 4	Protein Coding	42	GC18M063637	2.92709	https://www.genecards.org/cgi-bin/carddisp.pl?gene=SERPINB4
CNTF	Ciliary Neurotrophic Factor	Protein Coding	47	GC11P058622	2.92698	https://www.genecards.org/cgi-bin/carddisp.pl?gene=CNTF
CASP7	Caspase 7	Protein Coding	56	GC10P113679	2.92531	https://www.genecards.org/cgi-bin/carddisp.pl?gene=CASP7
FLNC	Filamin C	Protein Coding	52	GC07P128830	2.92516	https://www.genecards.org/cgi-bin/carddisp.pl?gene=FLNC
IGF1R	Insulin Like Growth Factor 1 Receptor	Protein Coding	61	GC15P098648	2.92282	https://www.genecards.org/cgi-bin/carddisp.pl?gene=IGF1R
F11R	F11 Receptor	Protein Coding	50	GC01M160995	2.92139	https://www.genecards.org/cgi-bin/carddisp.pl?gene=F11R
G6PC1	Glucose-6-Phosphatase Catalytic Subunit 1	Protein Coding	51	GC17P072988	2.91749	https://www.genecards.org/cgi-bin/carddisp.pl?gene=G6PC1
CD46	CD46 Molecule	Protein Coding	55	GC01P207752	2.91565	https://www.genecards.org/cgi-bin/carddisp.pl?gene=CD46
ABCC2	ATP Binding Cassette Subfamily C Member 2	Protein Coding	55	GC10P099782	2.9156	https://www.genecards.org/cgi-bin/carddisp.pl?gene=ABCC2
PDE5A	Phosphodiesterase 5A	Protein Coding	52	GC04M119494	2.91326	https://www.genecards.org/cgi-bin/carddisp.pl?gene=PDE5A
MIR30B	MicroRNA 30b	RNA Gene	24	GC08M134800	2.91291	https://www.genecards.org/cgi-bin/carddisp.pl?gene=MIR30B
CDH5	Cadherin 5	Protein Coding	52	GC16P066366	2.91102	https://www.genecards.org/cgi-bin/carddisp.pl?gene=CDH5
RO60	Ro60, Y RNA Binding Protein	Protein Coding	43	GC01P193059	2.90839	https://www.genecards.org/cgi-bin/carddisp.pl?gene=RO60
GATA1	GATA Binding Protein 1	Protein Coding	53	GC0XP048786	2.90793	https://www.genecards.org/cgi-bin/carddisp.pl?gene=GATA1
TYR	Tyrosinase	Protein Coding	55	GC11P089177	2.90661	https://www.genecards.org/cgi-bin/carddisp.pl?gene=TYR
LTC4S	Leukotriene C4 Synthase	Protein Coding	51	GC05P179793	2.90317	https://www.genecards.org/cgi-bin/carddisp.pl?gene=LTC4S
RAC2	Rac Family Small GTPase 2	Protein Coding	59	GC22M065943	2.90313	https://www.genecards.org/cgi-bin/carddisp.pl?gene=RAC2
GAS8	Growth Arrest Specific 8	Protein Coding	45	GC16P090019	2.90258	https://www.genecards.org/cgi-bin/carddisp.pl?gene=GAS8
CBR3-AS1	CBR3 Antisense RNA 1	RNA Gene	21	GC21M036090	2.90191	https://www.genecards.org/cgi-bin/carddisp.pl?gene=CBR3-AS1
CYP3A5	Cytochrome P450 Family 3 Subfamily A Member 5	Protein Coding	51	GC07M099648	2.9014	https://www.genecards.org/cgi-bin/carddisp.pl?gene=CYP3A5
MRC1	Mannose Receptor C-Type 1	Protein Coding	46	GC10P017809	2.90014	https://www.genecards.org/cgi-bin/carddisp.pl?gene=MRC1
DNAH1	Dynein Axonemal Heavy Chain 1	Protein Coding	42	GC03P052505	2.89899	https://www.genecards.org/cgi-bin/carddisp.pl?gene=DNAH1
BRCA1	BRCA1 DNA Repair Associated	Protein Coding	57	GC17M043044	2.89559	https://www.genecards.org/cgi-bin/carddisp.pl?gene=BRCA1
CLEC1A	C-Type Lectin Domain Family 1 Member A	Protein Coding	48	GC12M024094	2.89516	https://www.genecards.org/cgi-bin/carddisp.pl?gene=CLEC1A
POLG	DNA Polymerase Gamma, Catalytic Subunit	Protein Coding	54	GC15M130162	2.89434	https://www.genecards.org/cgi-bin/carddisp.pl?gene=POLG
REN	Renin	Protein Coding	55	GC01M204154	2.89349	https://www.genecards.org/cgi-bin/carddisp.pl?gene=REN
MGP	Matrix Gla Protein	Protein Coding	50	GC12M024167	2.89195	https://www.genecards.org/cgi-bin/carddisp.pl?gene=MGP
CYP1A1	Cytochrome P450 Family 1 Subfamily A Member 1	Protein Coding	55	GC15M074719	2.89189	https://www.genecards.org/cgi-bin/carddisp.pl?gene=CYP1A1
ADORA3	Adenosine A3 Receptor	Protein Coding	52	GC01M111499	2.88807	https://www.genecards.org/cgi-bin/carddisp.pl?gene=ADORA3
KRT10	Keratin 10	Protein Coding	50	GC17M040818	2.8878	https://www.genecards.org/cgi-bin/carddisp.pl?gene=KRT10
CD1A	CD1a Molecule	Protein Coding	47	GC01P158255	2.88672	https://www.genecards.org/cgi-bin/carddisp.pl?gene=CD1A
CCL1	C-C Motif Chemokine Ligand 1	Protein Coding	45	GC17M056629	2.88629	https://www.genecards.org/cgi-bin/carddisp.pl?gene=CCL1
TP73	Tumor Protein P73	Protein Coding	52	GC01P003652	2.88481	https://www.genecards.org/cgi-bin/carddisp.pl?gene=TP73
GPHN	Gephyrin	Protein Coding	55	GC14P066507	2.88448	https://www.genecards.org/cgi-bin/carddisp.pl?gene=GPHN
PTH	Parathyroid Hormone	Protein Coding	52	GC11M013492	2.87927	https://www.genecards.org/cgi-bin/carddisp.pl?gene=PTH
IL26	Interleukin 26	Protein Coding	42	GC12M068201	2.87552	https://www.genecards.org/cgi-bin/carddisp.pl?gene=IL26
MAP3K14	Mitogen-Activated Protein Kinase Kinase Kinase 14	Protein Coding	52	GC17M045263	2.86893	https://www.genecards.org/cgi-bin/carddisp.pl?gene=MAP3K14
NLRP13	NLR Family Pyrin Domain Containing 13	Protein Coding	41	GC19M077215	2.86828	https://www.genecards.org/cgi-bin/carddisp.pl?gene=NLRP13
BIRC5	Baculoviral IAP Repeat Containing 5	Protein Coding	52	GC17P078214	2.86792	https://www.genecards.org/cgi-bin/carddisp.pl?gene=BIRC5
LMX1B	LIM Homeobox Transcription Factor 1 Beta	Protein Coding	51	GC09P126614	2.86314	https://www.genecards.org/cgi-bin/carddisp.pl?gene=LMX1B
TSC2	TSC Complex Subunit 2	Protein Coding	56	GC16P019875	2.8568	https://www.genecards.org/cgi-bin/carddisp.pl?gene=TSC2
EIF2AK2	Eukaryotic Translation Initiation Factor 2 Alpha Kinase 2	Protein Coding	56	GC02M037099	2.85586	https://www.genecards.org/cgi-bin/carddisp.pl?gene=EIF2AK2
RSPH3	Radial Spoke Head 3	Protein Coding	43	GC06M158962	2.85374	https://www.genecards.org/cgi-bin/carddisp.pl?gene=RSPH3
LY9	Lymphocyte Antigen 9	Protein Coding	47	GC01P160796	2.85354	https://www.genecards.org/cgi-bin/carddisp.pl?gene=LY9
F2RL3	F2R Like Thrombin Or Trypsin Receptor 3	Protein Coding	53	GC19P016888	2.85347	https://www.genecards.org/cgi-bin/carddisp.pl?gene=F2RL3
VIM	Vimentin	Protein Coding	58	GC10P017227	2.8527	https://www.genecards.org/cgi-bin/carddisp.pl?gene=VIM
TRL-TAG1-1	TRNA-Leu (Anticodon TAG) 1-1	RNA Gene	12	GC17M012667	2.85181	https://www.genecards.org/cgi-bin/carddisp.pl?gene=TRL-TAG1-1
NQO1	NAD(P)H Quinone Dehydrogenase 1	Protein Coding	55	GC16M069706	2.85086	https://www.genecards.org/cgi-bin/carddisp.pl?gene=NQO1
CD1D	CD1d Molecule	Protein Coding	50	GC01P158178	2.85041	https://www.genecards.org/cgi-bin/carddisp.pl?gene=CD1D
ADORA2B	Adenosine A2b Receptor	Protein Coding	55	GC17P070755	2.85031	https://www.genecards.org/cgi-bin/carddisp.pl?gene=ADORA2B
SCNN1A	Sodium Channel Epithelial 1 Subunit Alpha	Protein Coding	55	GC12M006346	2.84898	https://www.genecards.org/cgi-bin/carddisp.pl?gene=SCNN1A
SEMA7A	Semaphorin 7A (John Milton Hagen Blood Group)	Protein Coding	51	GC15M074409	2.84824	https://www.genecards.org/cgi-bin/carddisp.pl?gene=SEMA7A
WT1	WT1 Transcription Factor	Protein Coding	55	GC11M032365	2.84237	https://www.genecards.org/cgi-bin/carddisp.pl?gene=WT1
RORC	RAR Related Orphan Receptor C	Protein Coding	51	GC01M151806	2.8407	https://www.genecards.org/cgi-bin/carddisp.pl?gene=RORC
PIGA	Phosphatidylinositol Glycan Anchor Biosynthesis Class A	Protein Coding	50	GC0XM015319	2.83682	https://www.genecards.org/cgi-bin/carddisp.pl?gene=PIGA
KLF6	KLF Transcription Factor 6	Protein Coding	51	GC10M003779	2.83396	https://www.genecards.org/cgi-bin/carddisp.pl?gene=KLF6
MIR216A	MicroRNA 216a	RNA Gene	23	GC02M055988	2.83379	https://www.genecards.org/cgi-bin/carddisp.pl?gene=MIR216A
ADAM33	ADAM Metallopeptidase Domain 33	Protein Coding	44	GC20M003744	2.83214	https://www.genecards.org/cgi-bin/carddisp.pl?gene=ADAM33
TNFRSF12A	TNF Receptor Superfamily Member 12A	Protein Coding	48	GC16P003018	2.82905	https://www.genecards.org/cgi-bin/carddisp.pl?gene=TNFRSF12A
NLRP14	NLR Family Pyrin Domain Containing 14	Protein Coding	43	GC11P007020	2.82879	https://www.genecards.org/cgi-bin/carddisp.pl?gene=NLRP14
SCD	Stearoyl-CoA Desaturase	Protein Coding	57	GC10P100347	2.82802	https://www.genecards.org/cgi-bin/carddisp.pl?gene=SCD
EZH2	Enhancer Of Zeste 2 Polycomb Repressive Complex 2 Subunit	Protein Coding	60	GC07M148807	2.82748	https://www.genecards.org/cgi-bin/carddisp.pl?gene=EZH2
USB1	U6 SnRNA Biogenesis Phosphodiesterase 1	Protein Coding	42	GC16P057999	2.82738	https://www.genecards.org/cgi-bin/carddisp.pl?gene=USB1
IL17RC	Interleukin 17 Receptor C	Protein Coding	47	GC03P009917	2.82523	https://www.genecards.org/cgi-bin/carddisp.pl?gene=IL17RC
MIR590	MicroRNA 590	RNA Gene	22	GC07P074191	2.82505	https://www.genecards.org/cgi-bin/carddisp.pl?gene=MIR590
ICAM3	Intercellular Adhesion Molecule 3	Protein Coding	50	GC19M010434	2.82425	https://www.genecards.org/cgi-bin/carddisp.pl?gene=ICAM3
GPR65	G Protein-Coupled Receptor 65	Protein Coding	45	GC14P088005	2.82156	https://www.genecards.org/cgi-bin/carddisp.pl?gene=GPR65
MIR373	MicroRNA 373	RNA Gene	22	GC19P080274	2.81919	https://www.genecards.org/cgi-bin/carddisp.pl?gene=MIR373
IL17RB	Interleukin 17 Receptor B	Protein Coding	48	GC03P053855	2.81847	https://www.genecards.org/cgi-bin/carddisp.pl?gene=IL17RB
HBEGF	Heparin Binding EGF Like Growth Factor	Protein Coding	50	GC05M140332	2.8181	https://www.genecards.org/cgi-bin/carddisp.pl?gene=HBEGF
APOC3	Apolipoprotein C3	Protein Coding	52	GC11P116829	2.81779	https://www.genecards.org/cgi-bin/carddisp.pl?gene=APOC3
PYY	Peptide YY	Protein Coding	49	GC17M043952	2.81734	https://www.genecards.org/cgi-bin/carddisp.pl?gene=PYY
TMPRSS2	Transmembrane Serine Protease 2	Protein Coding	55	GC21M041464	2.81584	https://www.genecards.org/cgi-bin/carddisp.pl?gene=TMPRSS2
HPX	Hemopexin	Protein Coding	48	GC11M007582	2.81369	https://www.genecards.org/cgi-bin/carddisp.pl?gene=HPX
INVS	Inversin	Protein Coding	51	GC09P100099	2.81304	https://www.genecards.org/cgi-bin/carddisp.pl?gene=INVS
LTBR	Lymphotoxin Beta Receptor	Protein Coding	48	GC12P006375	2.81268	https://www.genecards.org/cgi-bin/carddisp.pl?gene=LTBR
CPB2	Carboxypeptidase B2	Protein Coding	51	GC13M046053	2.80867	https://www.genecards.org/cgi-bin/carddisp.pl?gene=CPB2
LOC100287329	Uncharacterized LOC100287329	RNA Gene	14	GC06M077901	2.80627	https://www.genecards.org/cgi-bin/carddisp.pl?gene=LOC100287329
AQP1	Aquaporin 1 (Colton Blood Group)	Protein Coding	53	GC07P030911	2.80626	https://www.genecards.org/cgi-bin/carddisp.pl?gene=AQP1
MIR106B	MicroRNA 106b	RNA Gene	24	GC07M103707	2.80617	https://www.genecards.org/cgi-bin/carddisp.pl?gene=MIR106B
LEPR	Leptin Receptor	Protein Coding	57	GC01P065421	2.80498	https://www.genecards.org/cgi-bin/carddisp.pl?gene=LEPR
CSF3R	Colony Stimulating Factor 3 Receptor	Protein Coding	54	GC01M036466	2.80182	https://www.genecards.org/cgi-bin/carddisp.pl?gene=CSF3R
ITCH	Itchy E3 Ubiquitin Protein Ligase	Protein Coding	54	GC20P034363	2.80152	https://www.genecards.org/cgi-bin/carddisp.pl?gene=ITCH
NME8	NME/NM23 Family Member 8	Protein Coding	48	GC07P037889	2.79972	https://www.genecards.org/cgi-bin/carddisp.pl?gene=NME8
CCDC103	Coiled-Coil Domain Containing 103	Protein Coding	42	GC17P071951	2.79972	https://www.genecards.org/cgi-bin/carddisp.pl?gene=CCDC103
LRRC56	Leucine Rich Repeat Containing 56	Protein Coding	42	GC11P000518	2.79972	https://www.genecards.org/cgi-bin/carddisp.pl?gene=LRRC56
DNAAF6	Dynein Axonemal Assembly Factor 6	Protein Coding	36	GC0XP107207	2.79972	https://www.genecards.org/cgi-bin/carddisp.pl?gene=DNAAF6
LINC-PINT	Long Intergenic Non-Protein Coding RNA, P53 Induced Transcript	RNA Gene	23	GC07M130795	2.79655	https://www.genecards.org/cgi-bin/carddisp.pl?gene=LINC-PINT
CD84	CD84 Molecule	Protein Coding	50	GC01M160541	2.79428	https://www.genecards.org/cgi-bin/carddisp.pl?gene=CD84
NPPA	Natriuretic Peptide A	Protein Coding	52	GC01M011846	2.7941	https://www.genecards.org/cgi-bin/carddisp.pl?gene=NPPA
ERBB3	Erb-B2 Receptor Tyrosine Kinase 3	Protein Coding	60	GC12P057794	2.79247	https://www.genecards.org/cgi-bin/carddisp.pl?gene=ERBB3
HYDIN	HYDIN Axonemal Central Pair Apparatus Protein	Protein Coding	44	GC16M071359	2.79228	https://www.genecards.org/cgi-bin/carddisp.pl?gene=HYDIN
SIGLEC8	Sialic Acid Binding Ig Like Lectin 8	Protein Coding	48	GC19M051450	2.78676	https://www.genecards.org/cgi-bin/carddisp.pl?gene=SIGLEC8
HSPG2	Heparan Sulfate Proteoglycan 2	Protein Coding	55	GC01M021822	2.78624	https://www.genecards.org/cgi-bin/carddisp.pl?gene=HSPG2
F11	Coagulation Factor XI	Protein Coding	54	GC04P186265	2.7852	https://www.genecards.org/cgi-bin/carddisp.pl?gene=F11
IVL	Involucrin	Protein Coding	46	GC01P153376	2.78337	https://www.genecards.org/cgi-bin/carddisp.pl?gene=IVL
PROKR1	Prokineticin Receptor 1	Protein Coding	44	GC02P068643	2.78327	https://www.genecards.org/cgi-bin/carddisp.pl?gene=PROKR1
KDM6B	Lysine Demethylase 6B	Protein Coding	52	GC17P007834	2.78326	https://www.genecards.org/cgi-bin/carddisp.pl?gene=KDM6B
MAPKAPK2	MAPK Activated Protein Kinase 2	Protein Coding	54	GC01P206684	2.77973	https://www.genecards.org/cgi-bin/carddisp.pl?gene=MAPKAPK2
LOC110806263	TERT 5' Regulatory Region	Functional Element	4	GC05P001294	2.77949	https://www.genecards.org/cgi-bin/carddisp.pl?gene=LOC110806263
CLCA1	Chloride Channel Accessory 1	Protein Coding	47	GC01P086468	2.77528	https://www.genecards.org/cgi-bin/carddisp.pl?gene=CLCA1
LYN	LYN Proto-Oncogene, Src Family Tyrosine Kinase	Protein Coding	55	GC08P055879	2.77059	https://www.genecards.org/cgi-bin/carddisp.pl?gene=LYN
UNC93B1	Unc-93 Homolog B1, TLR Signaling Regulator	Protein Coding	47	GC11M067991	2.77049	https://www.genecards.org/cgi-bin/carddisp.pl?gene=UNC93B1
DEFA6	Defensin Alpha 6	Protein Coding	42	GC08M006924	2.76933	https://www.genecards.org/cgi-bin/carddisp.pl?gene=DEFA6
LINC00261	Long Intergenic Non-Protein Coding RNA 261	RNA Gene	24	GC20M022529	2.7688	https://www.genecards.org/cgi-bin/carddisp.pl?gene=LINC00261
SCNN1G	Sodium Channel Epithelial 1 Subunit Gamma	Protein Coding	54	GC16P023182	2.76848	https://www.genecards.org/cgi-bin/carddisp.pl?gene=SCNN1G
FOXO1	Forkhead Box O1	Protein Coding	57	GC13M040555	2.76658	https://www.genecards.org/cgi-bin/carddisp.pl?gene=FOXO1
KRT8	Keratin 8	Protein Coding	53	GC12M052897	2.76585	https://www.genecards.org/cgi-bin/carddisp.pl?gene=KRT8
SLC29A3	Solute Carrier Family 29 Member 3	Protein Coding	51	GC10P071320	2.76486	https://www.genecards.org/cgi-bin/carddisp.pl?gene=SLC29A3
LACRT	Lacritin	Protein Coding	39	GC12M055221	2.76165	https://www.genecards.org/cgi-bin/carddisp.pl?gene=LACRT
DPEP1	Dipeptidase 1	Protein Coding	51	GC16P089613	2.76115	https://www.genecards.org/cgi-bin/carddisp.pl?gene=DPEP1
CYP4F2	Cytochrome P450 Family 4 Subfamily F Member 2	Protein Coding	50	GC19M015878	2.75827	https://www.genecards.org/cgi-bin/carddisp.pl?gene=CYP4F2
FCAR	Fc Alpha Receptor	Protein Coding	47	GC19P080312	2.75778	https://www.genecards.org/cgi-bin/carddisp.pl?gene=FCAR
CFB	Complement Factor B	Protein Coding	54	GC06P031945	2.75614	https://www.genecards.org/cgi-bin/carddisp.pl?gene=CFB
IFI16	Interferon Gamma Inducible Protein 16	Protein Coding	49	GC01P158969	2.75587	https://www.genecards.org/cgi-bin/carddisp.pl?gene=IFI16
GNAS	GNAS Complex Locus	Protein Coding	57	GC20P058839	2.75546	https://www.genecards.org/cgi-bin/carddisp.pl?gene=GNAS
MC3R	Melanocortin 3 Receptor	Protein Coding	48	GC20P056248	2.75362	https://www.genecards.org/cgi-bin/carddisp.pl?gene=MC3R
APOC2	Apolipoprotein C2	Protein Coding	51	GC19P079867	2.75055	https://www.genecards.org/cgi-bin/carddisp.pl?gene=APOC2
CLEC4C	C-Type Lectin Domain Family 4 Member C	Protein Coding	40	GC12M008343	2.74461	https://www.genecards.org/cgi-bin/carddisp.pl?gene=CLEC4C
TFF3	Trefoil Factor 3	Protein Coding	47	GC21M042311	2.74211	https://www.genecards.org/cgi-bin/carddisp.pl?gene=TFF3
CEACAM3	CEA Cell Adhesion Molecule 3	Protein Coding	49	GC19P041796	2.7399	https://www.genecards.org/cgi-bin/carddisp.pl?gene=CEACAM3
IL12RB2	Interleukin 12 Receptor Subunit Beta 2	Protein Coding	51	GC01P067307	2.7373	https://www.genecards.org/cgi-bin/carddisp.pl?gene=IL12RB2
SNHG7	Small Nucleolar RNA Host Gene 7	RNA Gene	24	GC09M138064	2.73366	https://www.genecards.org/cgi-bin/carddisp.pl?gene=SNHG7
CD200R1	CD200 Receptor 1	Protein Coding	46	GC03M112921	2.73187	https://www.genecards.org/cgi-bin/carddisp.pl?gene=CD200R1
RFX5	Regulatory Factor X5	Protein Coding	50	GC01M151340	2.73039	https://www.genecards.org/cgi-bin/carddisp.pl?gene=RFX5
UGT1A1	UDP Glucuronosyltransferase Family 1 Member A1	Protein Coding	57	GC02P233760	2.72475	https://www.genecards.org/cgi-bin/carddisp.pl?gene=UGT1A1
TREML1	Triggering Receptor Expressed On Myeloid Cells Like 1	Protein Coding	43	GC06M078135	2.72367	https://www.genecards.org/cgi-bin/carddisp.pl?gene=TREML1
MAVS	Mitochondrial Antiviral Signaling Protein	Protein Coding	47	GC20P004784	2.72217	https://www.genecards.org/cgi-bin/carddisp.pl?gene=MAVS
IGF2	Insulin Like Growth Factor 2	Protein Coding	56	GC11M007352	2.72041	https://www.genecards.org/cgi-bin/carddisp.pl?gene=IGF2
CST9	Cystatin 9	Protein Coding	39	GC20M023744	2.72007	https://www.genecards.org/cgi-bin/carddisp.pl?gene=CST9
NPY	Neuropeptide Y	Protein Coding	51	GC07P024290	2.72	https://www.genecards.org/cgi-bin/carddisp.pl?gene=NPY
NR3C2	Nuclear Receptor Subfamily 3 Group C Member 2	Protein Coding	53	GC04M148078	2.7195	https://www.genecards.org/cgi-bin/carddisp.pl?gene=NR3C2
SPARC	Secreted Protein Acidic And Cysteine Rich	Protein Coding	56	GC05M151661	2.71949	https://www.genecards.org/cgi-bin/carddisp.pl?gene=SPARC
MUC7	Mucin 7, Secreted	Protein Coding	42	GC04P070430	2.71688	https://www.genecards.org/cgi-bin/carddisp.pl?gene=MUC7
CFHR2	Complement Factor H Related 2	Protein Coding	46	GC01P196943	2.71644	https://www.genecards.org/cgi-bin/carddisp.pl?gene=CFHR2
CPOX	Coproporphyrinogen Oxidase	Protein Coding	51	GC03M098576	2.71534	https://www.genecards.org/cgi-bin/carddisp.pl?gene=CPOX
CHGA	Chromogranin A	Protein Coding	50	GC14P092956	2.71412	https://www.genecards.org/cgi-bin/carddisp.pl?gene=CHGA
ITGAV	Integrin Subunit Alpha V	Protein Coding	55	GC02P186589	2.7122	https://www.genecards.org/cgi-bin/carddisp.pl?gene=ITGAV
LINC01725	Long Intergenic Non-Protein Coding RNA 1725	RNA Gene	16	GC01M083348	2.70896	https://www.genecards.org/cgi-bin/carddisp.pl?gene=LINC01725
CARD16	Caspase Recruitment Domain Family Member 16	Protein Coding	42	GC11M105041	2.70783	https://www.genecards.org/cgi-bin/carddisp.pl?gene=CARD16
CD83	CD83 Molecule	Protein Coding	47	GC06P014117	2.70743	https://www.genecards.org/cgi-bin/carddisp.pl?gene=CD83
LINC01258	Long Intergenic Non-Protein Coding RNA 1258	RNA Gene	16	GC04M038423	2.70434	https://www.genecards.org/cgi-bin/carddisp.pl?gene=LINC01258
MIR30E	MicroRNA 30e	RNA Gene	25	GC01P040754	2.70252	https://www.genecards.org/cgi-bin/carddisp.pl?gene=MIR30E
SLC27A4	Solute Carrier Family 27 Member 4	Protein Coding	51	GC09P128340	2.70038	https://www.genecards.org/cgi-bin/carddisp.pl?gene=SLC27A4
F7	Coagulation Factor VII	Protein Coding	55	GC13P113105	2.69962	https://www.genecards.org/cgi-bin/carddisp.pl?gene=F7
STK36	Serine/Threonine Kinase 36	Protein Coding	51	GC02P218672	2.69853	https://www.genecards.org/cgi-bin/carddisp.pl?gene=STK36
PLA2G1B	Phospholipase A2 Group IB	Protein Coding	51	GC12M120322	2.69715	https://www.genecards.org/cgi-bin/carddisp.pl?gene=PLA2G1B
VCAN	Versican	Protein Coding	53	GC05P083471	2.69254	https://www.genecards.org/cgi-bin/carddisp.pl?gene=VCAN
FCER1A	Fc Epsilon Receptor Ia	Protein Coding	51	GC01P159259	2.69068	https://www.genecards.org/cgi-bin/carddisp.pl?gene=FCER1A
FGA	Fibrinogen Alpha Chain	Protein Coding	56	GC04M154583	2.68954	https://www.genecards.org/cgi-bin/carddisp.pl?gene=FGA
CTSL	Cathepsin L	Protein Coding	54	GC09P087725	2.68885	https://www.genecards.org/cgi-bin/carddisp.pl?gene=CTSL
JAGN1	Jagunal Homolog 1	Protein Coding	43	GC03P009890	2.68827	https://www.genecards.org/cgi-bin/carddisp.pl?gene=JAGN1
TTTY10	Testis-Specific Transcript, Y-Linked 10	RNA Gene	19	GC0YM020375	2.68745	https://www.genecards.org/cgi-bin/carddisp.pl?gene=TTTY10
PON2	Paraoxonase 2	Protein Coding	50	GC07M095404	2.68721	https://www.genecards.org/cgi-bin/carddisp.pl?gene=PON2
SP1	Sp1 Transcription Factor	Protein Coding	52	GC12P053380	2.68463	https://www.genecards.org/cgi-bin/carddisp.pl?gene=SP1
SSB	Small RNA Binding Exonuclease Protection Factor La	Protein Coding	48	GC02P169791	2.68182	https://www.genecards.org/cgi-bin/carddisp.pl?gene=SSB
CSF1R	Colony Stimulating Factor 1 Receptor	Protein Coding	59	GC05M150053	2.6798	https://www.genecards.org/cgi-bin/carddisp.pl?gene=CSF1R
ENO2	Enolase 2	Protein Coding	55	GC12P006913	2.67865	https://www.genecards.org/cgi-bin/carddisp.pl?gene=ENO2
LINC00504	Long Intergenic Non-Protein Coding RNA 504	RNA Gene	21	GC04M014474	2.67818	https://www.genecards.org/cgi-bin/carddisp.pl?gene=LINC00504
LINC02882	Long Intergenic Non-Protein Coding RNA 2882	RNA Gene	17	GC12M073212	2.67818	https://www.genecards.org/cgi-bin/carddisp.pl?gene=LINC02882
ARF4-AS1	ARF4 Antisense RNA 1	RNA Gene	16	GC03P057597	2.67818	https://www.genecards.org/cgi-bin/carddisp.pl?gene=ARF4-AS1
LINC02955	Long Intergenic Non-Protein Coding RNA 2955	RNA Gene	15	GC12P026746	2.67818	https://www.genecards.org/cgi-bin/carddisp.pl?gene=LINC02955
LINC02895	Long Intergenic Non-Protein Coding RNA 2895	RNA Gene	14	GC15M038012	2.67818	https://www.genecards.org/cgi-bin/carddisp.pl?gene=LINC02895
ENSG00000245768	Novel Transcript	RNA Gene	12	GC16P058733	2.67818	https://www.genecards.org/cgi-bin/carddisp.pl?gene=ENSG00000245768
ENSG00000250519	Novel Transcript	RNA Gene	12	GC11P094182	2.67818	https://www.genecards.org/cgi-bin/carddisp.pl?gene=ENSG00000250519
ENSG00000258081	Novel Transcript	RNA Gene	12	GC14P037403	2.67818	https://www.genecards.org/cgi-bin/carddisp.pl?gene=ENSG00000258081
ENSG00000230490	Novel Transcript	RNA Gene	11	GC13M038078	2.67818	https://www.genecards.org/cgi-bin/carddisp.pl?gene=ENSG00000230490
ENSG00000235450	Novel Transcript	RNA Gene	10	GC07M091366	2.67818	https://www.genecards.org/cgi-bin/carddisp.pl?gene=ENSG00000235450
ENSG00000251216	Novel Transcript	RNA Gene	10	GC04M173924	2.67818	https://www.genecards.org/cgi-bin/carddisp.pl?gene=ENSG00000251216
LOC101927560	Uncharacterized LOC101927560	RNA Gene	10	GC01M083801	2.67818	https://www.genecards.org/cgi-bin/carddisp.pl?gene=LOC101927560
ENSG00000253288	Novel Transcript	RNA Gene	8	GC08M137749	2.67818	https://www.genecards.org/cgi-bin/carddisp.pl?gene=ENSG00000253288
lnc-IQCM-2		RNA Gene	8	GC04M149353	2.67818	https://www.genecards.org/cgi-bin/carddisp.pl?gene=lnc-IQCM-2
lnc-HMGXB4-8		RNA Gene	7	GC22P049777	2.67818	https://www.genecards.org/cgi-bin/carddisp.pl?gene=lnc-HMGXB4-8
MK280073-022		RNA Gene	6	GC01M172595	2.67818	https://www.genecards.org/cgi-bin/carddisp.pl?gene=MK280073-022
MK280073-023		RNA Gene	6	GC01P173326	2.67818	https://www.genecards.org/cgi-bin/carddisp.pl?gene=MK280073-023
MK280073-058		RNA Gene	6	GC10P112107	2.67818	https://www.genecards.org/cgi-bin/carddisp.pl?gene=MK280073-058
MK280073-120		RNA Gene	6	GC12P089444	2.67818	https://www.genecards.org/cgi-bin/carddisp.pl?gene=MK280073-120
MK280073-197		RNA Gene	6	GC15P055947	2.67818	https://www.genecards.org/cgi-bin/carddisp.pl?gene=MK280073-197
MK280073-202		RNA Gene	6	GC15M129715	2.67818	https://www.genecards.org/cgi-bin/carddisp.pl?gene=MK280073-202
MK280073-346		RNA Gene	6	GC02M060134	2.67818	https://www.genecards.org/cgi-bin/carddisp.pl?gene=MK280073-346
MK280073-501		RNA Gene	6	GC04M181631	2.67818	https://www.genecards.org/cgi-bin/carddisp.pl?gene=MK280073-501
MK280073-521		RNA Gene	6	GC05P078685	2.67818	https://www.genecards.org/cgi-bin/carddisp.pl?gene=MK280073-521
MK280073-008		RNA Gene	5	GC01P059371	2.67818	https://www.genecards.org/cgi-bin/carddisp.pl?gene=MK280073-008
MK280073-013		RNA Gene	5	GC01M067179	2.67818	https://www.genecards.org/cgi-bin/carddisp.pl?gene=MK280073-013
MK280073-020		RNA Gene	5	GC01P092548	2.67818	https://www.genecards.org/cgi-bin/carddisp.pl?gene=MK280073-020
MK280073-025		RNA Gene	5	GC01P185641	2.67818	https://www.genecards.org/cgi-bin/carddisp.pl?gene=MK280073-025
MK280073-049		RNA Gene	5	GC10M076146	2.67818	https://www.genecards.org/cgi-bin/carddisp.pl?gene=MK280073-049
MK280073-052		RNA Gene	5	GC10P097114	2.67818	https://www.genecards.org/cgi-bin/carddisp.pl?gene=MK280073-052
MK280073-055		RNA Gene	5	GC10M094717	2.67818	https://www.genecards.org/cgi-bin/carddisp.pl?gene=MK280073-055
MK280073-059		RNA Gene	5	GC10P112254	2.67818	https://www.genecards.org/cgi-bin/carddisp.pl?gene=MK280073-059
MK280073-060		RNA Gene	5	GC10M117083	2.67818	https://www.genecards.org/cgi-bin/carddisp.pl?gene=MK280073-060
MK280073-063		RNA Gene	5	GC10P129576	2.67818	https://www.genecards.org/cgi-bin/carddisp.pl?gene=MK280073-063
MK280073-083		RNA Gene	5	GC11P086649	2.67818	https://www.genecards.org/cgi-bin/carddisp.pl?gene=MK280073-083
MK280073-093		RNA Gene	5	GC11P128143	2.67818	https://www.genecards.org/cgi-bin/carddisp.pl?gene=MK280073-093
MK280073-121		RNA Gene	5	GC12P094826	2.67818	https://www.genecards.org/cgi-bin/carddisp.pl?gene=MK280073-121
MK280073-164		RNA Gene	5	GC14P037849	2.67818	https://www.genecards.org/cgi-bin/carddisp.pl?gene=MK280073-164
MK280073-175		RNA Gene	5	GC14P054324	2.67818	https://www.genecards.org/cgi-bin/carddisp.pl?gene=MK280073-175
MK280073-199		RNA Gene	5	GC15M131088	2.67818	https://www.genecards.org/cgi-bin/carddisp.pl?gene=MK280073-199
MK280073-203		RNA Gene	5	GC15P131042	2.67818	https://www.genecards.org/cgi-bin/carddisp.pl?gene=MK280073-203
MK280073-206		RNA Gene	5	GC15M131091	2.67818	https://www.genecards.org/cgi-bin/carddisp.pl?gene=MK280073-206
MK280073-216		RNA Gene	5	GC15P131048	2.67818	https://www.genecards.org/cgi-bin/carddisp.pl?gene=MK280073-216
MK280073-273		RNA Gene	5	GC17M069617	2.67818	https://www.genecards.org/cgi-bin/carddisp.pl?gene=MK280073-273
MK280073-296		RNA Gene	5	GC18M051972	2.67818	https://www.genecards.org/cgi-bin/carddisp.pl?gene=MK280073-296
MK280073-300		RNA Gene	5	GC18M055802	2.67818	https://www.genecards.org/cgi-bin/carddisp.pl?gene=MK280073-300
MK280073-334		RNA Gene	5	GC19P081464	2.67818	https://www.genecards.org/cgi-bin/carddisp.pl?gene=MK280073-334
MK280073-351		RNA Gene	5	GC02P084228	2.67818	https://www.genecards.org/cgi-bin/carddisp.pl?gene=MK280073-351
MK280073-353		RNA Gene	5	GC02P097939	2.67818	https://www.genecards.org/cgi-bin/carddisp.pl?gene=MK280073-353
MK280073-460		RNA Gene	5	GC03M101539	2.67818	https://www.genecards.org/cgi-bin/carddisp.pl?gene=MK280073-460
MK280073-461		RNA Gene	5	GC03M107696	2.67818	https://www.genecards.org/cgi-bin/carddisp.pl?gene=MK280073-461
MK280073-475		RNA Gene	5	GC03M193609	2.67818	https://www.genecards.org/cgi-bin/carddisp.pl?gene=MK280073-475
MK280073-493		RNA Gene	5	GC04M074249	2.67818	https://www.genecards.org/cgi-bin/carddisp.pl?gene=MK280073-493
MK280073-510		RNA Gene	5	GC05M033352	2.67818	https://www.genecards.org/cgi-bin/carddisp.pl?gene=MK280073-510
MK280073-513		RNA Gene	5	GC05P051640	2.67818	https://www.genecards.org/cgi-bin/carddisp.pl?gene=MK280073-513
MK280073-522		RNA Gene	5	GC05M080505	2.67818	https://www.genecards.org/cgi-bin/carddisp.pl?gene=MK280073-522
MK280073-524		RNA Gene	5	GC05M081057	2.67818	https://www.genecards.org/cgi-bin/carddisp.pl?gene=MK280073-524
MK280073-527		RNA Gene	5	GC05P090242	2.67818	https://www.genecards.org/cgi-bin/carddisp.pl?gene=MK280073-527
MK280073-571		RNA Gene	5	GC07P032182	2.67818	https://www.genecards.org/cgi-bin/carddisp.pl?gene=MK280073-571
MK280073-621		RNA Gene	5	GC08M104962	2.67818	https://www.genecards.org/cgi-bin/carddisp.pl?gene=MK280073-621
MK280073-623		RNA Gene	5	GC08P108062	2.67818	https://www.genecards.org/cgi-bin/carddisp.pl?gene=MK280073-623
MK280073-007		RNA Gene	4	GC01M055497	2.67818	https://www.genecards.org/cgi-bin/carddisp.pl?gene=MK280073-007
MK280073-018		RNA Gene	4	GC01P090554	2.67818	https://www.genecards.org/cgi-bin/carddisp.pl?gene=MK280073-018
MK280073-027		RNA Gene	4	GC01M211406	2.67818	https://www.genecards.org/cgi-bin/carddisp.pl?gene=MK280073-027
MK280073-028		RNA Gene	4	GC01P216489	2.67818	https://www.genecards.org/cgi-bin/carddisp.pl?gene=MK280073-028
MK280073-030		RNA Gene	4	GC01M234053	2.67818	https://www.genecards.org/cgi-bin/carddisp.pl?gene=MK280073-030
MK280073-040		RNA Gene	4	GC10P031285	2.67818	https://www.genecards.org/cgi-bin/carddisp.pl?gene=MK280073-040
MK280073-044		RNA Gene	4	GC10P058233	2.67818	https://www.genecards.org/cgi-bin/carddisp.pl?gene=MK280073-044
MK280073-072		RNA Gene	4	GC11P030182	2.67818	https://www.genecards.org/cgi-bin/carddisp.pl?gene=MK280073-072
MK280073-081		RNA Gene	4	GC11P079031	2.67818	https://www.genecards.org/cgi-bin/carddisp.pl?gene=MK280073-081
MK280073-082		RNA Gene	4	GC11M107626	2.67818	https://www.genecards.org/cgi-bin/carddisp.pl?gene=MK280073-082
MK280073-090		RNA Gene	4	GC11P113706	2.67818	https://www.genecards.org/cgi-bin/carddisp.pl?gene=MK280073-090
MK280073-091		RNA Gene	4	GC11P114520	2.67818	https://www.genecards.org/cgi-bin/carddisp.pl?gene=MK280073-091
MK280073-115		RNA Gene	4	GC12M066098	2.67818	https://www.genecards.org/cgi-bin/carddisp.pl?gene=MK280073-115
MK280073-117		RNA Gene	4	GC12P072448	2.67818	https://www.genecards.org/cgi-bin/carddisp.pl?gene=MK280073-117
MK280073-123		RNA Gene	4	GC12M097607	2.67818	https://www.genecards.org/cgi-bin/carddisp.pl?gene=MK280073-123
MK280073-140		RNA Gene	4	GC13M066024	2.67818	https://www.genecards.org/cgi-bin/carddisp.pl?gene=MK280073-140
MK280073-149		RNA Gene	4	GC13P094375	2.67818	https://www.genecards.org/cgi-bin/carddisp.pl?gene=MK280073-149
MK280073-150		RNA Gene	4	GC13P094874	2.67818	https://www.genecards.org/cgi-bin/carddisp.pl?gene=MK280073-150
MK280073-153		RNA Gene	4	GC13P110050	2.67818	https://www.genecards.org/cgi-bin/carddisp.pl?gene=MK280073-153
MK280073-176		RNA Gene	4	GC14P056234	2.67818	https://www.genecards.org/cgi-bin/carddisp.pl?gene=MK280073-176
MK280073-180		RNA Gene	4	GC14M066676	2.67818	https://www.genecards.org/cgi-bin/carddisp.pl?gene=MK280073-180
MK280073-182		RNA Gene	4	GC14M072413	2.67818	https://www.genecards.org/cgi-bin/carddisp.pl?gene=MK280073-182
MK280073-205		RNA Gene	4	GC15P131043	2.67818	https://www.genecards.org/cgi-bin/carddisp.pl?gene=MK280073-205
MK280073-207		RNA Gene	4	GC15P131044	2.67818	https://www.genecards.org/cgi-bin/carddisp.pl?gene=MK280073-207
MK280073-243		RNA Gene	4	GC16P065557	2.67818	https://www.genecards.org/cgi-bin/carddisp.pl?gene=MK280073-243
MK280073-283		RNA Gene	4	GC18M029672	2.67818	https://www.genecards.org/cgi-bin/carddisp.pl?gene=MK280073-283
MK280073-295		RNA Gene	4	GC18P049424	2.67818	https://www.genecards.org/cgi-bin/carddisp.pl?gene=MK280073-295
MK280073-354		RNA Gene	4	GC02P148383	2.67818	https://www.genecards.org/cgi-bin/carddisp.pl?gene=MK280073-354
MK280073-359		RNA Gene	4	GC02M157401	2.67818	https://www.genecards.org/cgi-bin/carddisp.pl?gene=MK280073-359
MK280073-389		RNA Gene	4	GC20P024515	2.67818	https://www.genecards.org/cgi-bin/carddisp.pl?gene=MK280073-389
MK280073-453		RNA Gene	4	GC03M040957	2.67818	https://www.genecards.org/cgi-bin/carddisp.pl?gene=MK280073-453
MK280073-456		RNA Gene	4	GC03M070795	2.67818	https://www.genecards.org/cgi-bin/carddisp.pl?gene=MK280073-456
MK280073-464		RNA Gene	4	GC03P122736	2.67818	https://www.genecards.org/cgi-bin/carddisp.pl?gene=MK280073-464
MK280073-468		RNA Gene	4	GC03M141299	2.67818	https://www.genecards.org/cgi-bin/carddisp.pl?gene=MK280073-468
MK280073-470		RNA Gene	4	GC03P158037	2.67818	https://www.genecards.org/cgi-bin/carddisp.pl?gene=MK280073-470
MK280073-473		RNA Gene	4	GC03P174608	2.67818	https://www.genecards.org/cgi-bin/carddisp.pl?gene=MK280073-473
MK280073-490		RNA Gene	4	GC04M054533	2.67818	https://www.genecards.org/cgi-bin/carddisp.pl?gene=MK280073-490
MK280073-519		RNA Gene	4	GC05P067783	2.67818	https://www.genecards.org/cgi-bin/carddisp.pl?gene=MK280073-519
MK280073-523		RNA Gene	4	GC05P080531	2.67818	https://www.genecards.org/cgi-bin/carddisp.pl?gene=MK280073-523
MK280073-525		RNA Gene	4	GC05P081595	2.67818	https://www.genecards.org/cgi-bin/carddisp.pl?gene=MK280073-525
MK280073-533		RNA Gene	4	GC05M158442	2.67818	https://www.genecards.org/cgi-bin/carddisp.pl?gene=MK280073-533
MK280073-544		RNA Gene	4	GC06M079377	2.67818	https://www.genecards.org/cgi-bin/carddisp.pl?gene=MK280073-544
MK280073-557		RNA Gene	4	GC06M112631	2.67818	https://www.genecards.org/cgi-bin/carddisp.pl?gene=MK280073-557
MK280073-561		RNA Gene	4	GC06P117857	2.67818	https://www.genecards.org/cgi-bin/carddisp.pl?gene=MK280073-561
MK280073-586		RNA Gene	4	GC07P091510	2.67818	https://www.genecards.org/cgi-bin/carddisp.pl?gene=MK280073-586
MK280073-609		RNA Gene	4	GC08M067646	2.67818	https://www.genecards.org/cgi-bin/carddisp.pl?gene=MK280073-609
MK280073-001		RNA Gene	3	GC01P004042	2.67818	https://www.genecards.org/cgi-bin/carddisp.pl?gene=MK280073-001
MK280073-002		RNA Gene	3	GC01P013059	2.67818	https://www.genecards.org/cgi-bin/carddisp.pl?gene=MK280073-002
MK280073-003		RNA Gene	3	GC01P034264	2.67818	https://www.genecards.org/cgi-bin/carddisp.pl?gene=MK280073-003
MK280073-004		RNA Gene	3	GC01M035057	2.67818	https://www.genecards.org/cgi-bin/carddisp.pl?gene=MK280073-004
MK280073-005		RNA Gene	3	GC01M037378	2.67818	https://www.genecards.org/cgi-bin/carddisp.pl?gene=MK280073-005
MK280073-006		RNA Gene	3	GC01M050889	2.67818	https://www.genecards.org/cgi-bin/carddisp.pl?gene=MK280073-006
MK280073-009		RNA Gene	3	GC01P060381	2.67818	https://www.genecards.org/cgi-bin/carddisp.pl?gene=MK280073-009
MK280073-010		RNA Gene	3	GC01P060780	2.67818	https://www.genecards.org/cgi-bin/carddisp.pl?gene=MK280073-010
MK280073-011		RNA Gene	3	GC01M066187	2.67818	https://www.genecards.org/cgi-bin/carddisp.pl?gene=MK280073-011
MK280073-012		RNA Gene	3	GC01M066201	2.67818	https://www.genecards.org/cgi-bin/carddisp.pl?gene=MK280073-012
MK280073-014		RNA Gene	3	GC01P075700	2.67818	https://www.genecards.org/cgi-bin/carddisp.pl?gene=MK280073-014
MK280073-015		RNA Gene	3	GC01P075840	2.67818	https://www.genecards.org/cgi-bin/carddisp.pl?gene=MK280073-015
MK280073-016		RNA Gene	3	GC01M086628	2.67818	https://www.genecards.org/cgi-bin/carddisp.pl?gene=MK280073-016
MK280073-017		RNA Gene	3	GC01P086817	2.67818	https://www.genecards.org/cgi-bin/carddisp.pl?gene=MK280073-017
MK280073-019		RNA Gene	3	GC01M092236	2.67818	https://www.genecards.org/cgi-bin/carddisp.pl?gene=MK280073-019
MK280073-021		RNA Gene	3	GC01P113343	2.67818	https://www.genecards.org/cgi-bin/carddisp.pl?gene=MK280073-021
MK280073-024		RNA Gene	3	GC01M184586	2.67818	https://www.genecards.org/cgi-bin/carddisp.pl?gene=MK280073-024
MK280073-026		RNA Gene	3	GC01M188758	2.67818	https://www.genecards.org/cgi-bin/carddisp.pl?gene=MK280073-026
MK280073-029		RNA Gene	3	GC01M222136	2.67818	https://www.genecards.org/cgi-bin/carddisp.pl?gene=MK280073-029
MK280073-031		RNA Gene	3	GC01P248767	2.67818	https://www.genecards.org/cgi-bin/carddisp.pl?gene=MK280073-031
MK280073-032		RNA Gene	3	GC10P001278	2.67818	https://www.genecards.org/cgi-bin/carddisp.pl?gene=MK280073-032
MK280073-033		RNA Gene	3	GC10M005088	2.67818	https://www.genecards.org/cgi-bin/carddisp.pl?gene=MK280073-033
MK280073-034		RNA Gene	3	GC10M005184	2.67818	https://www.genecards.org/cgi-bin/carddisp.pl?gene=MK280073-034
MK280073-035		RNA Gene	3	GC10M010073	2.67818	https://www.genecards.org/cgi-bin/carddisp.pl?gene=MK280073-035
MK280073-036		RNA Gene	3	GC10M015668	2.67818	https://www.genecards.org/cgi-bin/carddisp.pl?gene=MK280073-036
MK280073-037		RNA Gene	3	GC10M023670	2.67818	https://www.genecards.org/cgi-bin/carddisp.pl?gene=MK280073-037
MK280073-038		RNA Gene	3	GC10P027422	2.67818	https://www.genecards.org/cgi-bin/carddisp.pl?gene=MK280073-038
MK280073-039		RNA Gene	3	GC10P027847	2.67818	https://www.genecards.org/cgi-bin/carddisp.pl?gene=MK280073-039
MK280073-041		RNA Gene	3	GC10P043720	2.67818	https://www.genecards.org/cgi-bin/carddisp.pl?gene=MK280073-041
MK280073-042		RNA Gene	3	GC10P053115	2.67818	https://www.genecards.org/cgi-bin/carddisp.pl?gene=MK280073-042
MK280073-043		RNA Gene	3	GC10M056988	2.67818	https://www.genecards.org/cgi-bin/carddisp.pl?gene=MK280073-043
MK280073-045		RNA Gene	3	GC10P063105	2.67818	https://www.genecards.org/cgi-bin/carddisp.pl?gene=MK280073-045
MK280073-046		RNA Gene	3	GC10M063980	2.67818	https://www.genecards.org/cgi-bin/carddisp.pl?gene=MK280073-046
MK280073-047		RNA Gene	3	GC10P072439	2.67818	https://www.genecards.org/cgi-bin/carddisp.pl?gene=MK280073-047
MK280073-048		RNA Gene	3	GC10M075564	2.67818	https://www.genecards.org/cgi-bin/carddisp.pl?gene=MK280073-048
MK280073-050		RNA Gene	3	GC10M082710	2.67818	https://www.genecards.org/cgi-bin/carddisp.pl?gene=MK280073-050
MK280073-051		RNA Gene	3	GC10M088123	2.67818	https://www.genecards.org/cgi-bin/carddisp.pl?gene=MK280073-051
MK280073-053		RNA Gene	3	GC10M091735	2.67818	https://www.genecards.org/cgi-bin/carddisp.pl?gene=MK280073-053
MK280073-054		RNA Gene	3	GC10P097115	2.67818	https://www.genecards.org/cgi-bin/carddisp.pl?gene=MK280073-054
MK280073-056		RNA Gene	3	GC10M098725	2.67818	https://www.genecards.org/cgi-bin/carddisp.pl?gene=MK280073-056
MK280073-057		RNA Gene	3	GC10P098987	2.67818	https://www.genecards.org/cgi-bin/carddisp.pl?gene=MK280073-057
MK280073-061		RNA Gene	3	GC10M120328	2.67818	https://www.genecards.org/cgi-bin/carddisp.pl?gene=MK280073-061
MK280073-062		RNA Gene	3	GC10P125651	2.67818	https://www.genecards.org/cgi-bin/carddisp.pl?gene=MK280073-062
MK280073-064		RNA Gene	3	GC11M007717	2.67818	https://www.genecards.org/cgi-bin/carddisp.pl?gene=MK280073-064
MK280073-065		RNA Gene	3	GC11P006984	2.67818	https://www.genecards.org/cgi-bin/carddisp.pl?gene=MK280073-065
MK280073-066		RNA Gene	3	GC11M009549	2.67818	https://www.genecards.org/cgi-bin/carddisp.pl?gene=MK280073-066
MK280073-068		RNA Gene	3	GC11M014172	2.67818	https://www.genecards.org/cgi-bin/carddisp.pl?gene=MK280073-068
MK280073-069		RNA Gene	3	GC11P018781	2.67818	https://www.genecards.org/cgi-bin/carddisp.pl?gene=MK280073-069
MK280073-070		RNA Gene	3	GC11M025647	2.67818	https://www.genecards.org/cgi-bin/carddisp.pl?gene=MK280073-070
MK280073-071		RNA Gene	3	GC11P025835	2.67818	https://www.genecards.org/cgi-bin/carddisp.pl?gene=MK280073-071
MK280073-073		RNA Gene	3	GC11P032735	2.67818	https://www.genecards.org/cgi-bin/carddisp.pl?gene=MK280073-073
MK280073-074		RNA Gene	3	GC11M034762	2.67818	https://www.genecards.org/cgi-bin/carddisp.pl?gene=MK280073-074
MK280073-075		RNA Gene	3	GC11P035706	2.67818	https://www.genecards.org/cgi-bin/carddisp.pl?gene=MK280073-075
MK280073-076		RNA Gene	3	GC11M107624	2.67818	https://www.genecards.org/cgi-bin/carddisp.pl?gene=MK280073-076
MK280073-077		RNA Gene	3	GC11M107625	2.67818	https://www.genecards.org/cgi-bin/carddisp.pl?gene=MK280073-077
MK280073-078		RNA Gene	3	GC11P074064	2.67818	https://www.genecards.org/cgi-bin/carddisp.pl?gene=MK280073-078
MK280073-079		RNA Gene	3	GC11P074367	2.67818	https://www.genecards.org/cgi-bin/carddisp.pl?gene=MK280073-079
MK280073-080		RNA Gene	3	GC11P079124	2.67818	https://www.genecards.org/cgi-bin/carddisp.pl?gene=MK280073-080
MK280073-084		RNA Gene	3	GC11M107627	2.67818	https://www.genecards.org/cgi-bin/carddisp.pl?gene=MK280073-084
MK280073-085		RNA Gene	3	GC11M107628	2.67818	https://www.genecards.org/cgi-bin/carddisp.pl?gene=MK280073-085
MK280073-086		RNA Gene	3	GC11M107629	2.67818	https://www.genecards.org/cgi-bin/carddisp.pl?gene=MK280073-086
MK280073-087		RNA Gene	3	GC11M107630	2.67818	https://www.genecards.org/cgi-bin/carddisp.pl?gene=MK280073-087
MK280073-088		RNA Gene	3	GC11P101642	2.67818	https://www.genecards.org/cgi-bin/carddisp.pl?gene=MK280073-088
MK280073-089		RNA Gene	3	GC11M106837	2.67818	https://www.genecards.org/cgi-bin/carddisp.pl?gene=MK280073-089
MK280073-092		RNA Gene	3	GC11M115880	2.67818	https://www.genecards.org/cgi-bin/carddisp.pl?gene=MK280073-092
MK280073-094		RNA Gene	3	GC12P027356	2.67818	https://www.genecards.org/cgi-bin/carddisp.pl?gene=MK280073-094
MK280073-095		RNA Gene	3	GC12P027357	2.67818	https://www.genecards.org/cgi-bin/carddisp.pl?gene=MK280073-095
MK280073-096		RNA Gene	3	GC12P027358	2.67818	https://www.genecards.org/cgi-bin/carddisp.pl?gene=MK280073-096
MK280073-097		RNA Gene	3	GC12P027359	2.67818	https://www.genecards.org/cgi-bin/carddisp.pl?gene=MK280073-097
MK280073-098		RNA Gene	3	GC12M024435	2.67818	https://www.genecards.org/cgi-bin/carddisp.pl?gene=MK280073-098
MK280073-101		RNA Gene	3	GC12P027361	2.67818	https://www.genecards.org/cgi-bin/carddisp.pl?gene=MK280073-101
MK280073-102		RNA Gene	3	GC12P029979	2.67818	https://www.genecards.org/cgi-bin/carddisp.pl?gene=MK280073-102
MK280073-103		RNA Gene	3	GC12P030291	2.67818	https://www.genecards.org/cgi-bin/carddisp.pl?gene=MK280073-103
MK280073-104		RNA Gene	3	GC12M030524	2.67818	https://www.genecards.org/cgi-bin/carddisp.pl?gene=MK280073-104
MK280073-105		RNA Gene	3	GC12P033231	2.67818	https://www.genecards.org/cgi-bin/carddisp.pl?gene=MK280073-105
MK280073-106		RNA Gene	3	GC12P045374	2.67818	https://www.genecards.org/cgi-bin/carddisp.pl?gene=MK280073-106
MK280073-107		RNA Gene	3	GC12M046425	2.67818	https://www.genecards.org/cgi-bin/carddisp.pl?gene=MK280073-107
MK280073-108		RNA Gene	3	GC12M047455	2.67818	https://www.genecards.org/cgi-bin/carddisp.pl?gene=MK280073-108
MK280073-109		RNA Gene	3	GC12M048324	2.67818	https://www.genecards.org/cgi-bin/carddisp.pl?gene=MK280073-109
MK280073-110		RNA Gene	3	GC12M055242	2.67818	https://www.genecards.org/cgi-bin/carddisp.pl?gene=MK280073-110
MK280073-111		RNA Gene	3	GC12M055240	2.67818	https://www.genecards.org/cgi-bin/carddisp.pl?gene=MK280073-111
MK280073-112		RNA Gene	3	GC12P057930	2.67818	https://www.genecards.org/cgi-bin/carddisp.pl?gene=MK280073-112
MK280073-113		RNA Gene	3	GC12M058683	2.67818	https://www.genecards.org/cgi-bin/carddisp.pl?gene=MK280073-113
MK280073-114		RNA Gene	3	GC12M060796	2.67818	https://www.genecards.org/cgi-bin/carddisp.pl?gene=MK280073-114
MK280073-116		RNA Gene	3	GC12M070474	2.67818	https://www.genecards.org/cgi-bin/carddisp.pl?gene=MK280073-116
MK280073-118		RNA Gene	3	GC12P086845	2.67818	https://www.genecards.org/cgi-bin/carddisp.pl?gene=MK280073-118
MK280073-119		RNA Gene	3	GC12M088712	2.67818	https://www.genecards.org/cgi-bin/carddisp.pl?gene=MK280073-119
MK280073-122		RNA Gene	3	GC12M096727	2.67818	https://www.genecards.org/cgi-bin/carddisp.pl?gene=MK280073-122
MK280073-124		RNA Gene	3	GC13P018186	2.67818	https://www.genecards.org/cgi-bin/carddisp.pl?gene=MK280073-124
MK280073-125		RNA Gene	3	GC13P021704	2.67818	https://www.genecards.org/cgi-bin/carddisp.pl?gene=MK280073-125
MK280073-126		RNA Gene	3	GC13M038212	2.67818	https://www.genecards.org/cgi-bin/carddisp.pl?gene=MK280073-126
MK280073-127		RNA Gene	3	GC13M038215	2.67818	https://www.genecards.org/cgi-bin/carddisp.pl?gene=MK280073-127
MK280073-128		RNA Gene	3	GC13P034388	2.67818	https://www.genecards.org/cgi-bin/carddisp.pl?gene=MK280073-128
MK280073-131		RNA Gene	3	GC13P038291	2.67818	https://www.genecards.org/cgi-bin/carddisp.pl?gene=MK280073-131
MK280073-132		RNA Gene	3	GC13M045844	2.67818	https://www.genecards.org/cgi-bin/carddisp.pl?gene=MK280073-132
MK280073-133		RNA Gene	3	GC13P047717	2.67818	https://www.genecards.org/cgi-bin/carddisp.pl?gene=MK280073-133
MK280073-134		RNA Gene	3	GC13M050559	2.67818	https://www.genecards.org/cgi-bin/carddisp.pl?gene=MK280073-134
MK280073-135		RNA Gene	3	GC13M051697	2.67818	https://www.genecards.org/cgi-bin/carddisp.pl?gene=MK280073-135
MK280073-136		RNA Gene	3	GC13P052258	2.67818	https://www.genecards.org/cgi-bin/carddisp.pl?gene=MK280073-136
MK280073-137		RNA Gene	3	GC13M052560	2.67818	https://www.genecards.org/cgi-bin/carddisp.pl?gene=MK280073-137
MK280073-138		RNA Gene	3	GC13M053599	2.67818	https://www.genecards.org/cgi-bin/carddisp.pl?gene=MK280073-138
MK280073-139		RNA Gene	3	GC13P054868	2.67818	https://www.genecards.org/cgi-bin/carddisp.pl?gene=MK280073-139
MK280073-141		RNA Gene	3	GC13M071388	2.67818	https://www.genecards.org/cgi-bin/carddisp.pl?gene=MK280073-141
MK280073-142		RNA Gene	3	GC13P072614	2.67818	https://www.genecards.org/cgi-bin/carddisp.pl?gene=MK280073-142
MK280073-143		RNA Gene	3	GC13P078529	2.67818	https://www.genecards.org/cgi-bin/carddisp.pl?gene=MK280073-143
MK280073-144		RNA Gene	3	GC13M079822	2.67818	https://www.genecards.org/cgi-bin/carddisp.pl?gene=MK280073-144
MK280073-145		RNA Gene	3	GC13P079843	2.67818	https://www.genecards.org/cgi-bin/carddisp.pl?gene=MK280073-145
MK280073-146		RNA Gene	3	GC13M081068	2.67818	https://www.genecards.org/cgi-bin/carddisp.pl?gene=MK280073-146
MK280073-147		RNA Gene	3	GC13M091972	2.67818	https://www.genecards.org/cgi-bin/carddisp.pl?gene=MK280073-147
MK280073-148		RNA Gene	3	GC13P092284	2.67818	https://www.genecards.org/cgi-bin/carddisp.pl?gene=MK280073-148
MK280073-151		RNA Gene	3	GC13P106217	2.67818	https://www.genecards.org/cgi-bin/carddisp.pl?gene=MK280073-151
MK280073-152		RNA Gene	3	GC13M106782	2.67818	https://www.genecards.org/cgi-bin/carddisp.pl?gene=MK280073-152
MK280073-154		RNA Gene	3	GC13P111137	2.67818	https://www.genecards.org/cgi-bin/carddisp.pl?gene=MK280073-154
MK280073-155		RNA Gene	3	GC14P037842	2.67818	https://www.genecards.org/cgi-bin/carddisp.pl?gene=MK280073-155
MK280073-156		RNA Gene	3	GC14P037846	2.67818	https://www.genecards.org/cgi-bin/carddisp.pl?gene=MK280073-156
MK280073-157		RNA Gene	3	GC14M025006	2.67818	https://www.genecards.org/cgi-bin/carddisp.pl?gene=MK280073-157
MK280073-158		RNA Gene	3	GC14M025007	2.67818	https://www.genecards.org/cgi-bin/carddisp.pl?gene=MK280073-158
MK280073-159		RNA Gene	3	GC14P037847	2.67818	https://www.genecards.org/cgi-bin/carddisp.pl?gene=MK280073-159
MK280073-160		RNA Gene	3	GC14M024961	2.67818	https://www.genecards.org/cgi-bin/carddisp.pl?gene=MK280073-160
MK280073-161		RNA Gene	3	GC14P037848	2.67818	https://www.genecards.org/cgi-bin/carddisp.pl?gene=MK280073-161
MK280073-162		RNA Gene	3	GC14M028639	2.67818	https://www.genecards.org/cgi-bin/carddisp.pl?gene=MK280073-162
MK280073-163		RNA Gene	3	GC14M029006	2.67818	https://www.genecards.org/cgi-bin/carddisp.pl?gene=MK280073-163
MK280073-165		RNA Gene	3	GC14P037270	2.67818	https://www.genecards.org/cgi-bin/carddisp.pl?gene=MK280073-165
MK280073-168		RNA Gene	3	GC14P038768	2.67818	https://www.genecards.org/cgi-bin/carddisp.pl?gene=MK280073-168
MK280073-169		RNA Gene	3	GC14P038925	2.67818	https://www.genecards.org/cgi-bin/carddisp.pl?gene=MK280073-169
MK280073-170		RNA Gene	3	GC14P039020	2.67818	https://www.genecards.org/cgi-bin/carddisp.pl?gene=MK280073-170
MK280073-171		RNA Gene	3	GC14M039357	2.67818	https://www.genecards.org/cgi-bin/carddisp.pl?gene=MK280073-171
MK280073-172		RNA Gene	3	GC14M046099	2.67818	https://www.genecards.org/cgi-bin/carddisp.pl?gene=MK280073-172
MK280073-173		RNA Gene	3	GC14M046181	2.67818	https://www.genecards.org/cgi-bin/carddisp.pl?gene=MK280073-173
MK280073-174		RNA Gene	3	GC14M049148	2.67818	https://www.genecards.org/cgi-bin/carddisp.pl?gene=MK280073-174
MK280073-177		RNA Gene	3	GC14P056672	2.67818	https://www.genecards.org/cgi-bin/carddisp.pl?gene=MK280073-177
MK280073-178		RNA Gene	3	GC14P058044	2.67818	https://www.genecards.org/cgi-bin/carddisp.pl?gene=MK280073-178
MK280073-179		RNA Gene	3	GC14P062288	2.67818	https://www.genecards.org/cgi-bin/carddisp.pl?gene=MK280073-179
MK280073-181		RNA Gene	3	GC14M071892	2.67818	https://www.genecards.org/cgi-bin/carddisp.pl?gene=MK280073-181
MK280073-183		RNA Gene	3	GC14M085022	2.67818	https://www.genecards.org/cgi-bin/carddisp.pl?gene=MK280073-183
MK280073-184		RNA Gene	3	GC14M114809	2.67818	https://www.genecards.org/cgi-bin/carddisp.pl?gene=MK280073-184
MK280073-185		RNA Gene	3	GC14M114810	2.67818	https://www.genecards.org/cgi-bin/carddisp.pl?gene=MK280073-185
MK280073-186		RNA Gene	3	GC15M020036	2.67818	https://www.genecards.org/cgi-bin/carddisp.pl?gene=MK280073-186
MK280073-187		RNA Gene	3	GC15P020322	2.67818	https://www.genecards.org/cgi-bin/carddisp.pl?gene=MK280073-187
MK280073-188		RNA Gene	3	GC15P052258	2.67818	https://www.genecards.org/cgi-bin/carddisp.pl?gene=MK280073-188
MK280073-189		RNA Gene	3	GC15P052259	2.67818	https://www.genecards.org/cgi-bin/carddisp.pl?gene=MK280073-189
MK280073-190		RNA Gene	3	GC15P052260	2.67818	https://www.genecards.org/cgi-bin/carddisp.pl?gene=MK280073-190
MK280073-191		RNA Gene	3	GC15P052261	2.67818	https://www.genecards.org/cgi-bin/carddisp.pl?gene=MK280073-191
MK280073-192		RNA Gene	3	GC15M050988	2.67818	https://www.genecards.org/cgi-bin/carddisp.pl?gene=MK280073-192
MK280073-193		RNA Gene	3	GC15P052864	2.67818	https://www.genecards.org/cgi-bin/carddisp.pl?gene=MK280073-193
MK280073-194		RNA Gene	3	GC15P053186	2.67818	https://www.genecards.org/cgi-bin/carddisp.pl?gene=MK280073-194
MK280073-195		RNA Gene	3	GC15M131085	2.67818	https://www.genecards.org/cgi-bin/carddisp.pl?gene=MK280073-195
MK280073-196		RNA Gene	3	GC15M131086	2.67818	https://www.genecards.org/cgi-bin/carddisp.pl?gene=MK280073-196
MK280073-198		RNA Gene	3	GC15M131087	2.67818	https://www.genecards.org/cgi-bin/carddisp.pl?gene=MK280073-198
MK280073-200		RNA Gene	3	GC15M131089	2.67818	https://www.genecards.org/cgi-bin/carddisp.pl?gene=MK280073-200
MK280073-201		RNA Gene	3	GC15P131041	2.67818	https://www.genecards.org/cgi-bin/carddisp.pl?gene=MK280073-201
MK280073-204		RNA Gene	3	GC15M131090	2.67818	https://www.genecards.org/cgi-bin/carddisp.pl?gene=MK280073-204
MK280073-208		RNA Gene	3	GC15M131092	2.67818	https://www.genecards.org/cgi-bin/carddisp.pl?gene=MK280073-208
MK280073-209		RNA Gene	3	GC15P131045	2.67818	https://www.genecards.org/cgi-bin/carddisp.pl?gene=MK280073-209
MK280073-210		RNA Gene	3	GC15M131093	2.67818	https://www.genecards.org/cgi-bin/carddisp.pl?gene=MK280073-210
MK280073-211		RNA Gene	3	GC15M131094	2.67818	https://www.genecards.org/cgi-bin/carddisp.pl?gene=MK280073-211
MK280073-212		RNA Gene	3	GC15P131046	2.67818	https://www.genecards.org/cgi-bin/carddisp.pl?gene=MK280073-212
MK280073-213		RNA Gene	3	GC15M131095	2.67818	https://www.genecards.org/cgi-bin/carddisp.pl?gene=MK280073-213
MK280073-214		RNA Gene	3	GC15M131096	2.67818	https://www.genecards.org/cgi-bin/carddisp.pl?gene=MK280073-214
MK280073-215		RNA Gene	3	GC15P131047	2.67818	https://www.genecards.org/cgi-bin/carddisp.pl?gene=MK280073-215
MK280073-217		RNA Gene	3	GC16M010328	2.67818	https://www.genecards.org/cgi-bin/carddisp.pl?gene=MK280073-217
MK280073-218		RNA Gene	3	GC16M010370	2.67818	https://www.genecards.org/cgi-bin/carddisp.pl?gene=MK280073-218
MK280073-219		RNA Gene	3	GC16M012814	2.67818	https://www.genecards.org/cgi-bin/carddisp.pl?gene=MK280073-219
MK280073-220		RNA Gene	3	GC16M016751	2.67818	https://www.genecards.org/cgi-bin/carddisp.pl?gene=MK280073-220
MK280073-221		RNA Gene	3	GC16M020760	2.67818	https://www.genecards.org/cgi-bin/carddisp.pl?gene=MK280073-221
MK280073-222		RNA Gene	3	GC16M021053	2.67818	https://www.genecards.org/cgi-bin/carddisp.pl?gene=MK280073-222
MK280073-224		RNA Gene	3	GC16P045619	2.67818	https://www.genecards.org/cgi-bin/carddisp.pl?gene=MK280073-224
MK280073-225		RNA Gene	3	GC16M040582	2.67818	https://www.genecards.org/cgi-bin/carddisp.pl?gene=MK280073-225
MK280073-226		RNA Gene	3	GC16P045620	2.67818	https://www.genecards.org/cgi-bin/carddisp.pl?gene=MK280073-226
MK280073-227		RNA Gene	3	GC16P045621	2.67818	https://www.genecards.org/cgi-bin/carddisp.pl?gene=MK280073-227
MK280073-228		RNA Gene	3	GC16P047631	2.67818	https://www.genecards.org/cgi-bin/carddisp.pl?gene=MK280073-228
MK280073-229		RNA Gene	3	GC16P047632	2.67818	https://www.genecards.org/cgi-bin/carddisp.pl?gene=MK280073-229
MK280073-230		RNA Gene	3	GC16M047812	2.67818	https://www.genecards.org/cgi-bin/carddisp.pl?gene=MK280073-230
MK280073-231		RNA Gene	3	GC16M048027	2.67818	https://www.genecards.org/cgi-bin/carddisp.pl?gene=MK280073-231
MK280073-232		RNA Gene	3	GC16M048779	2.67818	https://www.genecards.org/cgi-bin/carddisp.pl?gene=MK280073-232
MK280073-233		RNA Gene	3	GC16P050620	2.67818	https://www.genecards.org/cgi-bin/carddisp.pl?gene=MK280073-233
MK280073-234		RNA Gene	3	GC16M052159	2.67818	https://www.genecards.org/cgi-bin/carddisp.pl?gene=MK280073-234
MK280073-235		RNA Gene	3	GC16P052338	2.67818	https://www.genecards.org/cgi-bin/carddisp.pl?gene=MK280073-235
MK280073-236		RNA Gene	3	GC16P053460	2.67818	https://www.genecards.org/cgi-bin/carddisp.pl?gene=MK280073-236
MK280073-237		RNA Gene	3	GC16P056158	2.67818	https://www.genecards.org/cgi-bin/carddisp.pl?gene=MK280073-237
MK280073-238		RNA Gene	3	GC16M058784	2.67818	https://www.genecards.org/cgi-bin/carddisp.pl?gene=MK280073-238
MK280073-239		RNA Gene	3	GC16P059233	2.67818	https://www.genecards.org/cgi-bin/carddisp.pl?gene=MK280073-239
MK280073-240		RNA Gene	3	GC16M059568	2.67818	https://www.genecards.org/cgi-bin/carddisp.pl?gene=MK280073-240
MK280073-241		RNA Gene	3	GC16M060830	2.67818	https://www.genecards.org/cgi-bin/carddisp.pl?gene=MK280073-241
MK280073-242		RNA Gene	3	GC16P063152	2.67818	https://www.genecards.org/cgi-bin/carddisp.pl?gene=MK280073-242
MK280073-244		RNA Gene	3	GC16M071405	2.67818	https://www.genecards.org/cgi-bin/carddisp.pl?gene=MK280073-244
MK280073-245		RNA Gene	3	GC16P073139	2.67818	https://www.genecards.org/cgi-bin/carddisp.pl?gene=MK280073-245
MK280073-246		RNA Gene	3	GC16P073084	2.67818	https://www.genecards.org/cgi-bin/carddisp.pl?gene=MK280073-246
MK280073-247		RNA Gene	3	GC16P074517	2.67818	https://www.genecards.org/cgi-bin/carddisp.pl?gene=MK280073-247
MK280073-248		RNA Gene	3	GC17M012922	2.67818	https://www.genecards.org/cgi-bin/carddisp.pl?gene=MK280073-248
MK280073-249		RNA Gene	3	GC17M012923	2.67818	https://www.genecards.org/cgi-bin/carddisp.pl?gene=MK280073-249
MK280073-250		RNA Gene	3	GC17P006034	2.67818	https://www.genecards.org/cgi-bin/carddisp.pl?gene=MK280073-250
MK280073-251		RNA Gene	3	GC17M012924	2.67818	https://www.genecards.org/cgi-bin/carddisp.pl?gene=MK280073-251
MK280073-252		RNA Gene	3	GC17P005996	2.67818	https://www.genecards.org/cgi-bin/carddisp.pl?gene=MK280073-252
MK280073-253		RNA Gene	3	GC17M012577	2.67818	https://www.genecards.org/cgi-bin/carddisp.pl?gene=MK280073-253
MK280073-255		RNA Gene	3	GC17M013037	2.67818	https://www.genecards.org/cgi-bin/carddisp.pl?gene=MK280073-255
MK280073-257		RNA Gene	3	GC17M058600	2.67818	https://www.genecards.org/cgi-bin/carddisp.pl?gene=MK280073-257
MK280073-258		RNA Gene	3	GC17P073670	2.67818	https://www.genecards.org/cgi-bin/carddisp.pl?gene=MK280073-258
MK280073-259		RNA Gene	3	GC17M058601	2.67818	https://www.genecards.org/cgi-bin/carddisp.pl?gene=MK280073-259
MK280073-260		RNA Gene	3	GC17M058602	2.67818	https://www.genecards.org/cgi-bin/carddisp.pl?gene=MK280073-260
MK280073-261		RNA Gene	3	GC17P073671	2.67818	https://www.genecards.org/cgi-bin/carddisp.pl?gene=MK280073-261
MK280073-262		RNA Gene	3	GC17P073672	2.67818	https://www.genecards.org/cgi-bin/carddisp.pl?gene=MK280073-262
MK280073-264		RNA Gene	3	GC17P073673	2.67818	https://www.genecards.org/cgi-bin/carddisp.pl?gene=MK280073-264
MK280073-265		RNA Gene	3	GC17M058604	2.67818	https://www.genecards.org/cgi-bin/carddisp.pl?gene=MK280073-265
MK280073-266		RNA Gene	3	GC17M058605	2.67818	https://www.genecards.org/cgi-bin/carddisp.pl?gene=MK280073-266
MK280073-267		RNA Gene	3	GC17M058606	2.67818	https://www.genecards.org/cgi-bin/carddisp.pl?gene=MK280073-267
MK280073-268		RNA Gene	3	GC17P073674	2.67818	https://www.genecards.org/cgi-bin/carddisp.pl?gene=MK280073-268
MK280073-269		RNA Gene	3	GC17P073675	2.67818	https://www.genecards.org/cgi-bin/carddisp.pl?gene=MK280073-269
MK280073-270		RNA Gene	3	GC17P073679	2.67818	https://www.genecards.org/cgi-bin/carddisp.pl?gene=MK280073-270
MK280073-271		RNA Gene	3	GC17P073682	2.67818	https://www.genecards.org/cgi-bin/carddisp.pl?gene=MK280073-271
MK280073-272		RNA Gene	3	GC17M069021	2.67818	https://www.genecards.org/cgi-bin/carddisp.pl?gene=MK280073-272
MK280073-274		RNA Gene	3	GC17M071364	2.67818	https://www.genecards.org/cgi-bin/carddisp.pl?gene=MK280073-274
MK280073-275		RNA Gene	3	GC17P073827	2.67818	https://www.genecards.org/cgi-bin/carddisp.pl?gene=MK280073-275
MK280073-276		RNA Gene	3	GC18M000979	2.67818	https://www.genecards.org/cgi-bin/carddisp.pl?gene=MK280073-276
MK280073-277		RNA Gene	3	GC18P001339	2.67818	https://www.genecards.org/cgi-bin/carddisp.pl?gene=MK280073-277
MK280073-278		RNA Gene	3	GC18M001532	2.67818	https://www.genecards.org/cgi-bin/carddisp.pl?gene=MK280073-278
MK280073-279		RNA Gene	3	GC18P002344	2.67818	https://www.genecards.org/cgi-bin/carddisp.pl?gene=MK280073-279
MK280073-280		RNA Gene	3	GC18M002864	2.67818	https://www.genecards.org/cgi-bin/carddisp.pl?gene=MK280073-280
MK280073-281		RNA Gene	3	GC18M005860	2.67818	https://www.genecards.org/cgi-bin/carddisp.pl?gene=MK280073-281
MK280073-282		RNA Gene	3	GC18P019149	2.67818	https://www.genecards.org/cgi-bin/carddisp.pl?gene=MK280073-282
MK280073-284		RNA Gene	3	GC18P022889	2.67818	https://www.genecards.org/cgi-bin/carddisp.pl?gene=MK280073-284
MK280073-285		RNA Gene	3	GC18P032398	2.67818	https://www.genecards.org/cgi-bin/carddisp.pl?gene=MK280073-285
MK280073-286		RNA Gene	3	GC18P034898	2.67818	https://www.genecards.org/cgi-bin/carddisp.pl?gene=MK280073-286
MK280073-287		RNA Gene	3	GC18P035764	2.67818	https://www.genecards.org/cgi-bin/carddisp.pl?gene=MK280073-287
MK280073-288		RNA Gene	3	GC18P035795	2.67818	https://www.genecards.org/cgi-bin/carddisp.pl?gene=MK280073-288
MK280073-289		RNA Gene	3	GC18P037077	2.67818	https://www.genecards.org/cgi-bin/carddisp.pl?gene=MK280073-289
MK280073-290		RNA Gene	3	GC18M037914	2.67818	https://www.genecards.org/cgi-bin/carddisp.pl?gene=MK280073-290
MK280073-291		RNA Gene	3	GC18P042664	2.67818	https://www.genecards.org/cgi-bin/carddisp.pl?gene=MK280073-291
MK280073-292		RNA Gene	3	GC18P043289	2.67818	https://www.genecards.org/cgi-bin/carddisp.pl?gene=MK280073-292
MK280073-293		RNA Gene	3	GC18P044445	2.67818	https://www.genecards.org/cgi-bin/carddisp.pl?gene=MK280073-293
MK280073-294		RNA Gene	3	GC18P046745	2.67818	https://www.genecards.org/cgi-bin/carddisp.pl?gene=MK280073-294
MK280073-297		RNA Gene	3	GC18M052416	2.67818	https://www.genecards.org/cgi-bin/carddisp.pl?gene=MK280073-297
MK280073-298		RNA Gene	3	GC18M054403	2.67818	https://www.genecards.org/cgi-bin/carddisp.pl?gene=MK280073-298
MK280073-299		RNA Gene	3	GC18M054573	2.67818	https://www.genecards.org/cgi-bin/carddisp.pl?gene=MK280073-299
MK280073-301		RNA Gene	3	GC18P057227	2.67818	https://www.genecards.org/cgi-bin/carddisp.pl?gene=MK280073-301
MK280073-302		RNA Gene	3	GC18M060801	2.67818	https://www.genecards.org/cgi-bin/carddisp.pl?gene=MK280073-302
MK280073-303		RNA Gene	3	GC18M062052	2.67818	https://www.genecards.org/cgi-bin/carddisp.pl?gene=MK280073-303
MK280073-304		RNA Gene	3	GC18P070739	2.67818	https://www.genecards.org/cgi-bin/carddisp.pl?gene=MK280073-304
MK280073-305		RNA Gene	3	GC18M070858	2.67818	https://www.genecards.org/cgi-bin/carddisp.pl?gene=MK280073-305
MK280073-306		RNA Gene	3	GC18M077536	2.67818	https://www.genecards.org/cgi-bin/carddisp.pl?gene=MK280073-306
MK280073-307		RNA Gene	3	GC18M079288	2.67818	https://www.genecards.org/cgi-bin/carddisp.pl?gene=MK280073-307
MK280073-308		RNA Gene	3	GC19M008837	2.67818	https://www.genecards.org/cgi-bin/carddisp.pl?gene=MK280073-308
MK280073-309		RNA Gene	3	GC19P011915	2.67818	https://www.genecards.org/cgi-bin/carddisp.pl?gene=MK280073-309
MK280073-310		RNA Gene	3	GC19M015200	2.67818	https://www.genecards.org/cgi-bin/carddisp.pl?gene=MK280073-310
MK280073-311		RNA Gene	3	GC19M015601	2.67818	https://www.genecards.org/cgi-bin/carddisp.pl?gene=MK280073-311
MK280073-312		RNA Gene	3	GC19M078149	2.67818	https://www.genecards.org/cgi-bin/carddisp.pl?gene=MK280073-312
MK280073-313		RNA Gene	3	GC19M078150	2.67818	https://www.genecards.org/cgi-bin/carddisp.pl?gene=MK280073-313
MK280073-314		RNA Gene	3	GC19P081453	2.67818	https://www.genecards.org/cgi-bin/carddisp.pl?gene=MK280073-314
MK280073-315		RNA Gene	3	GC19M078151	2.67818	https://www.genecards.org/cgi-bin/carddisp.pl?gene=MK280073-315
MK280073-316		RNA Gene	3	GC19P081454	2.67818	https://www.genecards.org/cgi-bin/carddisp.pl?gene=MK280073-316
MK280073-317		RNA Gene	3	GC19P081455	2.67818	https://www.genecards.org/cgi-bin/carddisp.pl?gene=MK280073-317
MK280073-318		RNA Gene	3	GC19P081456	2.67818	https://www.genecards.org/cgi-bin/carddisp.pl?gene=MK280073-318
MK280073-319		RNA Gene	3	GC19M078152	2.67818	https://www.genecards.org/cgi-bin/carddisp.pl?gene=MK280073-319
MK280073-320		RNA Gene	3	GC19M078153	2.67818	https://www.genecards.org/cgi-bin/carddisp.pl?gene=MK280073-320
MK280073-321		RNA Gene	3	GC19M078154	2.67818	https://www.genecards.org/cgi-bin/carddisp.pl?gene=MK280073-321
MK280073-322		RNA Gene	3	GC19M078155	2.67818	https://www.genecards.org/cgi-bin/carddisp.pl?gene=MK280073-322
MK280073-323		RNA Gene	3	GC19P081457	2.67818	https://www.genecards.org/cgi-bin/carddisp.pl?gene=MK280073-323
MK280073-324		RNA Gene	3	GC19M078156	2.67818	https://www.genecards.org/cgi-bin/carddisp.pl?gene=MK280073-324
MK280073-325		RNA Gene	3	GC19P081458	2.67818	https://www.genecards.org/cgi-bin/carddisp.pl?gene=MK280073-325
MK280073-326		RNA Gene	3	GC19P081459	2.67818	https://www.genecards.org/cgi-bin/carddisp.pl?gene=MK280073-326
MK280073-328		RNA Gene	3	GC19M078158	2.67818	https://www.genecards.org/cgi-bin/carddisp.pl?gene=MK280073-328
MK280073-329		RNA Gene	3	GC19P081460	2.67818	https://www.genecards.org/cgi-bin/carddisp.pl?gene=MK280073-329
MK280073-330		RNA Gene	3	GC19M078159	2.67818	https://www.genecards.org/cgi-bin/carddisp.pl?gene=MK280073-330
MK280073-331		RNA Gene	3	GC19P081461	2.67818	https://www.genecards.org/cgi-bin/carddisp.pl?gene=MK280073-331
MK280073-332		RNA Gene	3	GC19P081462	2.67818	https://www.genecards.org/cgi-bin/carddisp.pl?gene=MK280073-332
MK280073-333		RNA Gene	3	GC19P081463	2.67818	https://www.genecards.org/cgi-bin/carddisp.pl?gene=MK280073-333
MK280073-335		RNA Gene	3	GC19P081465	2.67818	https://www.genecards.org/cgi-bin/carddisp.pl?gene=MK280073-335
MK280073-336		RNA Gene	3	GC02P003086	2.67818	https://www.genecards.org/cgi-bin/carddisp.pl?gene=MK280073-336
MK280073-337		RNA Gene	3	GC02P003373	2.67818	https://www.genecards.org/cgi-bin/carddisp.pl?gene=MK280073-337
MK280073-338		RNA Gene	3	GC02M004319	2.67818	https://www.genecards.org/cgi-bin/carddisp.pl?gene=MK280073-338
MK280073-339		RNA Gene	3	GC02P004651	2.67818	https://www.genecards.org/cgi-bin/carddisp.pl?gene=MK280073-339
MK280073-340		RNA Gene	3	GC02P008130	2.67818	https://www.genecards.org/cgi-bin/carddisp.pl?gene=MK280073-340
MK280073-341		RNA Gene	3	GC02M014506	2.67818	https://www.genecards.org/cgi-bin/carddisp.pl?gene=MK280073-341
MK280073-342		RNA Gene	3	GC02P016879	2.67818	https://www.genecards.org/cgi-bin/carddisp.pl?gene=MK280073-342
MK280073-343		RNA Gene	3	GC02M021908	2.67818	https://www.genecards.org/cgi-bin/carddisp.pl?gene=MK280073-343
MK280073-344		RNA Gene	3	GC02P033174	2.67818	https://www.genecards.org/cgi-bin/carddisp.pl?gene=MK280073-344
MK280073-345		RNA Gene	3	GC02M035323	2.67818	https://www.genecards.org/cgi-bin/carddisp.pl?gene=MK280073-345
MK280073-347		RNA Gene	3	GC02M063091	2.67818	https://www.genecards.org/cgi-bin/carddisp.pl?gene=MK280073-347
MK280073-348		RNA Gene	3	GC02M066351	2.67818	https://www.genecards.org/cgi-bin/carddisp.pl?gene=MK280073-348
MK280073-349		RNA Gene	3	GC02M076652	2.67818	https://www.genecards.org/cgi-bin/carddisp.pl?gene=MK280073-349
MK280073-350		RNA Gene	3	GC02M076726	2.67818	https://www.genecards.org/cgi-bin/carddisp.pl?gene=MK280073-350
MK280073-352		RNA Gene	3	GC02M099451	2.67818	https://www.genecards.org/cgi-bin/carddisp.pl?gene=MK280073-352
MK280073-355		RNA Gene	3	GC02M149406	2.67818	https://www.genecards.org/cgi-bin/carddisp.pl?gene=MK280073-355
MK280073-356		RNA Gene	3	GC02P155969	2.67818	https://www.genecards.org/cgi-bin/carddisp.pl?gene=MK280073-356
MK280073-357		RNA Gene	3	GC02M156966	2.67818	https://www.genecards.org/cgi-bin/carddisp.pl?gene=MK280073-357
MK280073-358		RNA Gene	3	GC02M157101	2.67818	https://www.genecards.org/cgi-bin/carddisp.pl?gene=MK280073-358
MK280073-360		RNA Gene	3	GC02P158226	2.67818	https://www.genecards.org/cgi-bin/carddisp.pl?gene=MK280073-360
MK280073-361		RNA Gene	3	GC02M179756	2.67818	https://www.genecards.org/cgi-bin/carddisp.pl?gene=MK280073-361
MK280073-362		RNA Gene	3	GC02P183795	2.67818	https://www.genecards.org/cgi-bin/carddisp.pl?gene=MK280073-362
MK280073-363		RNA Gene	3	GC02P210354	2.67818	https://www.genecards.org/cgi-bin/carddisp.pl?gene=MK280073-363
MK280073-364		RNA Gene	3	GC02P213678	2.67818	https://www.genecards.org/cgi-bin/carddisp.pl?gene=MK280073-364
MK280073-365		RNA Gene	3	GC02P216458	2.67818	https://www.genecards.org/cgi-bin/carddisp.pl?gene=MK280073-365
MK280073-366		RNA Gene	3	GC02P223015	2.67818	https://www.genecards.org/cgi-bin/carddisp.pl?gene=MK280073-366
MK280073-367		RNA Gene	3	GC02M237847	2.67818	https://www.genecards.org/cgi-bin/carddisp.pl?gene=MK280073-367
MK280073-368		RNA Gene	3	GC20P001220	2.67818	https://www.genecards.org/cgi-bin/carddisp.pl?gene=MK280073-368
MK280073-369		RNA Gene	3	GC20M003750	2.67818	https://www.genecards.org/cgi-bin/carddisp.pl?gene=MK280073-369
MK280073-370		RNA Gene	3	GC20M004287	2.67818	https://www.genecards.org/cgi-bin/carddisp.pl?gene=MK280073-370
MK280073-371		RNA Gene	3	GC20P006972	2.67818	https://www.genecards.org/cgi-bin/carddisp.pl?gene=MK280073-371
MK280073-372		RNA Gene	3	GC20M008916	2.67818	https://www.genecards.org/cgi-bin/carddisp.pl?gene=MK280073-372
MK280073-373		RNA Gene	3	GC20M008917	2.67818	https://www.genecards.org/cgi-bin/carddisp.pl?gene=MK280073-373
MK280073-374		RNA Gene	3	GC20M008918	2.67818	https://www.genecards.org/cgi-bin/carddisp.pl?gene=MK280073-374
MK280073-375		RNA Gene	3	GC20M012128	2.67818	https://www.genecards.org/cgi-bin/carddisp.pl?gene=MK280073-375
MK280073-376		RNA Gene	3	GC20M012363	2.67818	https://www.genecards.org/cgi-bin/carddisp.pl?gene=MK280073-376
MK280073-377		RNA Gene	3	GC20M012452	2.67818	https://www.genecards.org/cgi-bin/carddisp.pl?gene=MK280073-377
MK280073-378		RNA Gene	3	GC20P012495	2.67818	https://www.genecards.org/cgi-bin/carddisp.pl?gene=MK280073-378
MK280073-379		RNA Gene	3	GC20P014274	2.67818	https://www.genecards.org/cgi-bin/carddisp.pl?gene=MK280073-379
MK280073-380		RNA Gene	3	GC20M014465	2.67818	https://www.genecards.org/cgi-bin/carddisp.pl?gene=MK280073-380
MK280073-381		RNA Gene	3	GC20P015135	2.67818	https://www.genecards.org/cgi-bin/carddisp.pl?gene=MK280073-381
MK280073-382		RNA Gene	3	GC20M018865	2.67818	https://www.genecards.org/cgi-bin/carddisp.pl?gene=MK280073-382
MK280073-383		RNA Gene	3	GC20M021487	2.67818	https://www.genecards.org/cgi-bin/carddisp.pl?gene=MK280073-383
MK280073-384		RNA Gene	3	GC20M021946	2.67818	https://www.genecards.org/cgi-bin/carddisp.pl?gene=MK280073-384
MK280073-385		RNA Gene	3	GC20P021930	2.67818	https://www.genecards.org/cgi-bin/carddisp.pl?gene=MK280073-385
MK280073-386		RNA Gene	3	GC20P022013	2.67818	https://www.genecards.org/cgi-bin/carddisp.pl?gene=MK280073-386
MK280073-387		RNA Gene	3	GC20P023611	2.67818	https://www.genecards.org/cgi-bin/carddisp.pl?gene=MK280073-387
MK280073-388		RNA Gene	3	GC20M023901	2.67818	https://www.genecards.org/cgi-bin/carddisp.pl?gene=MK280073-388
MK280073-390		RNA Gene	3	GC20P024971	2.67818	https://www.genecards.org/cgi-bin/carddisp.pl?gene=MK280073-390
MK280073-391		RNA Gene	3	GC20P025491	2.67818	https://www.genecards.org/cgi-bin/carddisp.pl?gene=MK280073-391
MK280073-395		RNA Gene	3	GC20P031337	2.67818	https://www.genecards.org/cgi-bin/carddisp.pl?gene=MK280073-395
MK280073-396		RNA Gene	3	GC20P041208	2.67818	https://www.genecards.org/cgi-bin/carddisp.pl?gene=MK280073-396
MK280073-397		RNA Gene	3	GC20M041961	2.67818	https://www.genecards.org/cgi-bin/carddisp.pl?gene=MK280073-397
MK280073-398		RNA Gene	3	GC20P054789	2.67818	https://www.genecards.org/cgi-bin/carddisp.pl?gene=MK280073-398
MK280073-399		RNA Gene	3	GC20M055278	2.67818	https://www.genecards.org/cgi-bin/carddisp.pl?gene=MK280073-399
MK280073-402		RNA Gene	3	GC21P013287	2.67818	https://www.genecards.org/cgi-bin/carddisp.pl?gene=MK280073-402
MK280073-403		RNA Gene	3	GC21M010353	2.67818	https://www.genecards.org/cgi-bin/carddisp.pl?gene=MK280073-403
MK280073-404		RNA Gene	3	GC21P013288	2.67818	https://www.genecards.org/cgi-bin/carddisp.pl?gene=MK280073-404
MK280073-405		RNA Gene	3	GC21M014918	2.67818	https://www.genecards.org/cgi-bin/carddisp.pl?gene=MK280073-405
MK280073-406		RNA Gene	3	GC21P014537	2.67818	https://www.genecards.org/cgi-bin/carddisp.pl?gene=MK280073-406
MK280073-407		RNA Gene	3	GC21P014624	2.67818	https://www.genecards.org/cgi-bin/carddisp.pl?gene=MK280073-407
MK280073-409		RNA Gene	3	GC21M015918	2.67818	https://www.genecards.org/cgi-bin/carddisp.pl?gene=MK280073-409
MK280073-410		RNA Gene	3	GC21P017166	2.67818	https://www.genecards.org/cgi-bin/carddisp.pl?gene=MK280073-410
MK280073-411		RNA Gene	3	GC21M018438	2.67818	https://www.genecards.org/cgi-bin/carddisp.pl?gene=MK280073-411
MK280073-412		RNA Gene	3	GC21M018894	2.67818	https://www.genecards.org/cgi-bin/carddisp.pl?gene=MK280073-412
MK280073-413		RNA Gene	3	GC21P019814	2.67818	https://www.genecards.org/cgi-bin/carddisp.pl?gene=MK280073-413
MK280073-414		RNA Gene	3	GC21M021709	2.67818	https://www.genecards.org/cgi-bin/carddisp.pl?gene=MK280073-414
MK280073-415		RNA Gene	3	GC21P025923	2.67818	https://www.genecards.org/cgi-bin/carddisp.pl?gene=MK280073-415
MK280073-416		RNA Gene	3	GC21P028734	2.67818	https://www.genecards.org/cgi-bin/carddisp.pl?gene=MK280073-416
MK280073-417		RNA Gene	3	GC21M033973	2.67818	https://www.genecards.org/cgi-bin/carddisp.pl?gene=MK280073-417
MK280073-418		RNA Gene	3	GC21M035497	2.67818	https://www.genecards.org/cgi-bin/carddisp.pl?gene=MK280073-418
MK280073-419		RNA Gene	3	GC21P036620	2.67818	https://www.genecards.org/cgi-bin/carddisp.pl?gene=MK280073-419
MK280073-420		RNA Gene	3	GC21P037112	2.67818	https://www.genecards.org/cgi-bin/carddisp.pl?gene=MK280073-420
MK280073-427		RNA Gene	3	GC22P015499	2.67818	https://www.genecards.org/cgi-bin/carddisp.pl?gene=MK280073-427
MK280073-428		RNA Gene	3	GC22P051135	2.67818	https://www.genecards.org/cgi-bin/carddisp.pl?gene=MK280073-428
MK280073-430		RNA Gene	3	GC22P051137	2.67818	https://www.genecards.org/cgi-bin/carddisp.pl?gene=MK280073-430
MK280073-431		RNA Gene	3	GC22P051138	2.67818	https://www.genecards.org/cgi-bin/carddisp.pl?gene=MK280073-431
MK280073-432		RNA Gene	3	GC22M017297	2.67818	https://www.genecards.org/cgi-bin/carddisp.pl?gene=MK280073-432
MK280073-433		RNA Gene	3	GC22P051139	2.67818	https://www.genecards.org/cgi-bin/carddisp.pl?gene=MK280073-433
MK280073-434		RNA Gene	3	GC22P051140	2.67818	https://www.genecards.org/cgi-bin/carddisp.pl?gene=MK280073-434
MK280073-435		RNA Gene	3	GC22P051141	2.67818	https://www.genecards.org/cgi-bin/carddisp.pl?gene=MK280073-435
MK280073-436		RNA Gene	3	GC22P051142	2.67818	https://www.genecards.org/cgi-bin/carddisp.pl?gene=MK280073-436
MK280073-437		RNA Gene	3	GC22M066768	2.67818	https://www.genecards.org/cgi-bin/carddisp.pl?gene=MK280073-437
MK280073-438		RNA Gene	3	GC22M066769	2.67818	https://www.genecards.org/cgi-bin/carddisp.pl?gene=MK280073-438
MK280073-439		RNA Gene	3	GC22P051143	2.67818	https://www.genecards.org/cgi-bin/carddisp.pl?gene=MK280073-439
MK280073-440		RNA Gene	3	GC22M066770	2.67818	https://www.genecards.org/cgi-bin/carddisp.pl?gene=MK280073-440
MK280073-441		RNA Gene	3	GC22M066771	2.67818	https://www.genecards.org/cgi-bin/carddisp.pl?gene=MK280073-441
MK280073-442		RNA Gene	3	GC22M066772	2.67818	https://www.genecards.org/cgi-bin/carddisp.pl?gene=MK280073-442
MK280073-443		RNA Gene	3	GC22P051144	2.67818	https://www.genecards.org/cgi-bin/carddisp.pl?gene=MK280073-443
MK280073-444		RNA Gene	3	GC22M066773	2.67818	https://www.genecards.org/cgi-bin/carddisp.pl?gene=MK280073-444
MK280073-445		RNA Gene	3	GC03M002428	2.67818	https://www.genecards.org/cgi-bin/carddisp.pl?gene=MK280073-445
MK280073-446		RNA Gene	3	GC03M002670	2.67818	https://www.genecards.org/cgi-bin/carddisp.pl?gene=MK280073-446
MK280073-447		RNA Gene	3	GC03P008925	2.67818	https://www.genecards.org/cgi-bin/carddisp.pl?gene=MK280073-447
MK280073-448		RNA Gene	3	GC03M011889	2.67818	https://www.genecards.org/cgi-bin/carddisp.pl?gene=MK280073-448
MK280073-449		RNA Gene	3	GC03M023110	2.67818	https://www.genecards.org/cgi-bin/carddisp.pl?gene=MK280073-449
MK280073-450		RNA Gene	3	GC03P019789	2.67818	https://www.genecards.org/cgi-bin/carddisp.pl?gene=MK280073-450
MK280073-451		RNA Gene	3	GC03P026886	2.67818	https://www.genecards.org/cgi-bin/carddisp.pl?gene=MK280073-451
MK280073-452		RNA Gene	3	GC03P035230	2.67818	https://www.genecards.org/cgi-bin/carddisp.pl?gene=MK280073-452
MK280073-454		RNA Gene	3	GC03P042243	2.67818	https://www.genecards.org/cgi-bin/carddisp.pl?gene=MK280073-454
MK280073-455		RNA Gene	3	GC03P061366	2.67818	https://www.genecards.org/cgi-bin/carddisp.pl?gene=MK280073-455
MK280073-457		RNA Gene	3	GC03M074454	2.67818	https://www.genecards.org/cgi-bin/carddisp.pl?gene=MK280073-457
MK280073-458		RNA Gene	3	GC03P076396	2.67818	https://www.genecards.org/cgi-bin/carddisp.pl?gene=MK280073-458
MK280073-459		RNA Gene	3	GC03P098410	2.67818	https://www.genecards.org/cgi-bin/carddisp.pl?gene=MK280073-459
MK280073-462		RNA Gene	3	GC03M109512	2.67818	https://www.genecards.org/cgi-bin/carddisp.pl?gene=MK280073-462
MK280073-463		RNA Gene	3	GC03M120377	2.67818	https://www.genecards.org/cgi-bin/carddisp.pl?gene=MK280073-463
MK280073-465		RNA Gene	3	GC03P135988	2.67818	https://www.genecards.org/cgi-bin/carddisp.pl?gene=MK280073-465
MK280073-466		RNA Gene	3	GC03P139594	2.67818	https://www.genecards.org/cgi-bin/carddisp.pl?gene=MK280073-466
MK280073-467		RNA Gene	3	GC03P140991	2.67818	https://www.genecards.org/cgi-bin/carddisp.pl?gene=MK280073-467
[truncated: 2,418 more rows]

## Sheet: Table S3
Table S3: Genes related to aging obtained from GeneCards.
Gene Symbol	Description	Category	Gifts	GC Id	Relevance score	GeneCards Link
TERT	Telomerase Reverse Transcriptase	Protein Coding	59	GC05M001253	3.5017	https://www.genecards.org/cgi-bin/carddisp.pl?gene=TERT
CNR1	Cannabinoid Receptor 1	Protein Coding	53	GC06M088139	3.07924	https://www.genecards.org/cgi-bin/carddisp.pl?gene=CNR1
AGER	Advanced Glycosylation End-Product Specific Receptor	Protein Coding	54	GC06M032180	2.95526	https://www.genecards.org/cgi-bin/carddisp.pl?gene=AGER
ERCC2	ERCC Excision Repair 2, TFIIH Core Complex Helicase Subunit	Protein Coding	54	GC19M045349	2.75089	https://www.genecards.org/cgi-bin/carddisp.pl?gene=ERCC2
FOXA2	Forkhead Box A2	Protein Coding	53	GC20M022581	2.71337	https://www.genecards.org/cgi-bin/carddisp.pl?gene=FOXA2
TEF	TEF Transcription Factor, PAR BZIP Family Member	Protein Coding	43	GC22P041367	2.66934	https://www.genecards.org/cgi-bin/carddisp.pl?gene=TEF
REST	RE1 Silencing Transcription Factor	Protein Coding	50	GC04P056907	2.61516	https://www.genecards.org/cgi-bin/carddisp.pl?gene=REST
CTSD	Cathepsin D	Protein Coding	59	GC11M001752	2.54877	https://www.genecards.org/cgi-bin/carddisp.pl?gene=CTSD
THBS1	Thrombospondin 1	Protein Coding	52	GC15P039581	2.51419	https://www.genecards.org/cgi-bin/carddisp.pl?gene=THBS1
DAGLA	Diacylglycerol Lipase Alpha	Protein Coding	50	GC11P061680	2.51419	https://www.genecards.org/cgi-bin/carddisp.pl?gene=DAGLA
CREB3	CAMP Responsive Element Binding Protein 3	Protein Coding	44	GC09P051013	2.51419	https://www.genecards.org/cgi-bin/carddisp.pl?gene=CREB3
CELF1	CUGBP Elav-Like Family Member 1	Protein Coding	46	GC11M105740	2.38037	https://www.genecards.org/cgi-bin/carddisp.pl?gene=CELF1
SON	SON DNA And RNA Binding Protein	Protein Coding	48	GC21P033542	2.36032	https://www.genecards.org/cgi-bin/carddisp.pl?gene=SON
SNCA	Synuclein Alpha	Protein Coding	59	GC04M089724	2.3327	https://www.genecards.org/cgi-bin/carddisp.pl?gene=SNCA
GATA1	GATA Binding Protein 1	Protein Coding	53	GC0XP048786	2.28278	https://www.genecards.org/cgi-bin/carddisp.pl?gene=GATA1
HLA-C	Major Histocompatibility Complex, Class I, C	Protein Coding	51	GC06M077856	2.24108	https://www.genecards.org/cgi-bin/carddisp.pl?gene=HLA-C
MTHFR	Methylenetetrahydrofolate Reductase	Protein Coding	55	GC01M011785	2.19266	https://www.genecards.org/cgi-bin/carddisp.pl?gene=MTHFR
DAGLB	Diacylglycerol Lipase Beta	Protein Coding	44	GC07M006416	2.17735	https://www.genecards.org/cgi-bin/carddisp.pl?gene=DAGLB
SLU7	SLU7 Homolog, Splicing Factor	Protein Coding	43	GC05M160401	2.17735	https://www.genecards.org/cgi-bin/carddisp.pl?gene=SLU7
PARK7	Parkinsonism Associated Deglycase	Protein Coding	54	GC01P008181	2.15151	https://www.genecards.org/cgi-bin/carddisp.pl?gene=PARK7
ABHD12	Abhydrolase Domain Containing 12, Lysophospholipase	Protein Coding	50	GC20M025294	2.14774	https://www.genecards.org/cgi-bin/carddisp.pl?gene=ABHD12
CAMK2A	Calcium/Calmodulin Dependent Protein Kinase II Alpha	Protein Coding	59	GC05M150219	2.14716	https://www.genecards.org/cgi-bin/carddisp.pl?gene=CAMK2A
SIX5	SIX Homeobox 5	Protein Coding	47	GC19M045764	2.12569	https://www.genecards.org/cgi-bin/carddisp.pl?gene=SIX5
ATF5	Activating Transcription Factor 5	Protein Coding	43	GC19P080071	2.12569	https://www.genecards.org/cgi-bin/carddisp.pl?gene=ATF5
VSX2	Visual System Homeobox 2	Protein Coding	47	GC14P074239	2.1024	https://www.genecards.org/cgi-bin/carddisp.pl?gene=VSX2
LMNA	Lamin A/C	Protein Coding	56	GC01P156082	2.10219	https://www.genecards.org/cgi-bin/carddisp.pl?gene=LMNA
CDK2	Cyclin Dependent Kinase 2	Protein Coding	58	GC12P055966	2.035	https://www.genecards.org/cgi-bin/carddisp.pl?gene=CDK2
FBN1	Fibrillin 1	Protein Coding	53	GC15M048408	2.01897	https://www.genecards.org/cgi-bin/carddisp.pl?gene=FBN1
INSR	Insulin Receptor	Protein Coding	60	GC19M007112	1.96492	https://www.genecards.org/cgi-bin/carddisp.pl?gene=INSR
ELN	Elastin	Protein Coding	50	GC07P074027	1.95654	https://www.genecards.org/cgi-bin/carddisp.pl?gene=ELN
POLG	DNA Polymerase Gamma, Catalytic Subunit	Protein Coding	54	GC15M130162	1.93581	https://www.genecards.org/cgi-bin/carddisp.pl?gene=POLG
DLK1	Delta Like Non-Canonical Notch Ligand 1	Protein Coding	51	GC14P111677	1.91254	https://www.genecards.org/cgi-bin/carddisp.pl?gene=DLK1
RTL1	Retrotransposon Gag Like 1	Protein Coding	38	GC14M114218	1.91254	https://www.genecards.org/cgi-bin/carddisp.pl?gene=RTL1
SIX1	SIX Homeobox 1	Protein Coding	50	GC14M060643	1.89635	https://www.genecards.org/cgi-bin/carddisp.pl?gene=SIX1
CLN3	CLN3 Lysosomal/Endosomal Transmembrane Protein, Battenin	Protein Coding	50	GC16M028466	1.86511	https://www.genecards.org/cgi-bin/carddisp.pl?gene=CLN3
XK	X-Linked Kx Blood Group Antigen, Kell And VPS13A Binding Protein	Protein Coding	48	GC0XP037685	1.84578	https://www.genecards.org/cgi-bin/carddisp.pl?gene=XK
SKIC2	SKI2 Subunit Of Superkiller Complex	Protein Coding	49	GC06P103843	1.82757	https://www.genecards.org/cgi-bin/carddisp.pl?gene=SKIC2
GLI3	GLI Family Zinc Finger 3	Protein Coding	56	GC07M041960	1.82054	https://www.genecards.org/cgi-bin/carddisp.pl?gene=GLI3
PIK3R1	Phosphoinositide-3-Kinase Regulatory Subunit 1	Protein Coding	57	GC05P068215	1.79491	https://www.genecards.org/cgi-bin/carddisp.pl?gene=PIK3R1
CDK9	Cyclin Dependent Kinase 9	Protein Coding	53	GC09P128237	1.7778	https://www.genecards.org/cgi-bin/carddisp.pl?gene=CDK9
PIP4K2A	Phosphatidylinositol-5-Phosphate 4-Kinase Type 2 Alpha	Protein Coding	53	GC10M022534	1.7778	https://www.genecards.org/cgi-bin/carddisp.pl?gene=PIP4K2A
CD47	CD47 Molecule	Protein Coding	51	GC03M108043	1.7778	https://www.genecards.org/cgi-bin/carddisp.pl?gene=CD47
FOXA1	Forkhead Box A1	Protein Coding	51	GC14M037589	1.7778	https://www.genecards.org/cgi-bin/carddisp.pl?gene=FOXA1
SIX4	SIX Homeobox 4	Protein Coding	46	GC14M060709	1.7778	https://www.genecards.org/cgi-bin/carddisp.pl?gene=SIX4
ABCA12	ATP Binding Cassette Subfamily A Member 12	Protein Coding	50	GC02M214931	1.7768	https://www.genecards.org/cgi-bin/carddisp.pl?gene=ABCA12
TREM2	Triggering Receptor Expressed On Myeloid Cells 2	Protein Coding	51	GC06M078136	1.77264	https://www.genecards.org/cgi-bin/carddisp.pl?gene=TREM2
GTF2I	General Transcription Factor IIi	Protein Coding	47	GC07P078451	1.77106	https://www.genecards.org/cgi-bin/carddisp.pl?gene=GTF2I
APOB	Apolipoprotein B	Protein Coding	53	GC02M020956	1.75354	https://www.genecards.org/cgi-bin/carddisp.pl?gene=APOB
CERS1	Ceramide Synthase 1	Protein Coding	50	GC19M018868	1.75354	https://www.genecards.org/cgi-bin/carddisp.pl?gene=CERS1
PSMB8	Proteasome 20S Subunit Beta 8	Protein Coding	56	GC06M032840	1.74932	https://www.genecards.org/cgi-bin/carddisp.pl?gene=PSMB8
PHB1	Prohibitin 1	Protein Coding	53	GC17M057571	1.74909	https://www.genecards.org/cgi-bin/carddisp.pl?gene=PHB1
RXRB	Retinoid X Receptor Beta	Protein Coding	53	GC06M033193	1.74909	https://www.genecards.org/cgi-bin/carddisp.pl?gene=RXRB
ALOX15B	Arachidonate 15-Lipoxygenase Type B	Protein Coding	48	GC17P008039	1.74909	https://www.genecards.org/cgi-bin/carddisp.pl?gene=ALOX15B
TRA2B	Transformer 2 Beta Homolog	Protein Coding	47	GC03M185914	1.74909	https://www.genecards.org/cgi-bin/carddisp.pl?gene=TRA2B
ZKSCAN3	Zinc Finger With KRAB And SCAN Domains 3	Protein Coding	40	GC06P028349	1.74909	https://www.genecards.org/cgi-bin/carddisp.pl?gene=ZKSCAN3
FTO	FTO Alpha-Ketoglutarate Dependent Dioxygenase	Protein Coding	53	GC16P053922	1.74877	https://www.genecards.org/cgi-bin/carddisp.pl?gene=FTO
COL2A1	Collagen Type II Alpha 1 Chain	Protein Coding	56	GC12M047972	1.73464	https://www.genecards.org/cgi-bin/carddisp.pl?gene=COL2A1
RAF1	Raf-1 Proto-Oncogene, Serine/Threonine Kinase	Protein Coding	61	GC03M012583	1.73456	https://www.genecards.org/cgi-bin/carddisp.pl?gene=RAF1
KRAS	KRAS Proto-Oncogene, GTPase	Protein Coding	59	GC12M025204	1.72996	https://www.genecards.org/cgi-bin/carddisp.pl?gene=KRAS
ATP6V0A2	ATPase H+ Transporting V0 Subunit A2	Protein Coding	51	GC12P123712	1.72922	https://www.genecards.org/cgi-bin/carddisp.pl?gene=ATP6V0A2
NHLH2	Nescient Helix-Loop-Helix 2	Protein Coding	44	GC01M115836	1.71479	https://www.genecards.org/cgi-bin/carddisp.pl?gene=NHLH2
ERCC1	ERCC Excision Repair 1, Endonuclease Non-Catalytic Subunit	Protein Coding	52	GC19M076730	1.70736	https://www.genecards.org/cgi-bin/carddisp.pl?gene=ERCC1
POLR3A	RNA Polymerase III Subunit A	Protein Coding	52	GC10M078802	1.70468	https://www.genecards.org/cgi-bin/carddisp.pl?gene=POLR3A
COL1A2	Collagen Type I Alpha 2 Chain	Protein Coding	54	GC07P094394	1.68005	https://www.genecards.org/cgi-bin/carddisp.pl?gene=COL1A2
HSPG2	Heparan Sulfate Proteoglycan 2	Protein Coding	55	GC01M021822	1.66385	https://www.genecards.org/cgi-bin/carddisp.pl?gene=HSPG2
LMX1B	LIM Homeobox Transcription Factor 1 Beta	Protein Coding	51	GC09P126614	1.65477	https://www.genecards.org/cgi-bin/carddisp.pl?gene=LMX1B
MTX2	Metaxin 2	Protein Coding	48	GC02P176269	1.65198	https://www.genecards.org/cgi-bin/carddisp.pl?gene=MTX2
DYRK1A	Dual Specificity Tyrosine Phosphorylation Regulated Kinase 1A	Protein Coding	57	GC21P037365	1.64056	https://www.genecards.org/cgi-bin/carddisp.pl?gene=DYRK1A
KCNJ2	Potassium Inwardly Rectifying Channel Subfamily J Member 2	Protein Coding	55	GC17P070168	1.63563	https://www.genecards.org/cgi-bin/carddisp.pl?gene=KCNJ2
RIT1	Ras Like Without CAAX 1	Protein Coding	53	GC01M155897	1.6317	https://www.genecards.org/cgi-bin/carddisp.pl?gene=RIT1
ERCC6	ERCC Excision Repair 6, Chromatin Remodeling Factor	Protein Coding	53	GC10M049454	1.63127	https://www.genecards.org/cgi-bin/carddisp.pl?gene=ERCC6
MAF	MAF BZIP Transcription Factor	Protein Coding	51	GC16M079204	1.62825	https://www.genecards.org/cgi-bin/carddisp.pl?gene=MAF
LIMK1	LIM Domain Kinase 1	Protein Coding	56	GC07P074082	1.62695	https://www.genecards.org/cgi-bin/carddisp.pl?gene=LIMK1
SCN2A	Sodium Voltage-Gated Channel Alpha Subunit 2	Protein Coding	56	GC02P165194	1.61755	https://www.genecards.org/cgi-bin/carddisp.pl?gene=SCN2A
HERC2	HECT And RLD Domain Containing E3 Ubiquitin Protein Ligase 2	Protein Coding	52	GC15M028111	1.61693	https://www.genecards.org/cgi-bin/carddisp.pl?gene=HERC2
PTH1R	Parathyroid Hormone 1 Receptor	Protein Coding	57	GC03P046877	1.6132	https://www.genecards.org/cgi-bin/carddisp.pl?gene=PTH1R
PARN	Poly(A)-Specific Ribonuclease	Protein Coding	52	GC16M014435	1.60968	https://www.genecards.org/cgi-bin/carddisp.pl?gene=PARN
OCA2	OCA2 Melanosomal Transmembrane Protein	Protein Coding	50	GC15M027754	1.60933	https://www.genecards.org/cgi-bin/carddisp.pl?gene=OCA2
LZTR1	Leucine Zipper Like Transcription Regulator 1	Protein Coding	50	GC22P049226	1.60922	https://www.genecards.org/cgi-bin/carddisp.pl?gene=LZTR1
GTF2H5	General Transcription Factor IIH Subunit 5	Protein Coding	46	GC06P158168	1.60826	https://www.genecards.org/cgi-bin/carddisp.pl?gene=GTF2H5
HNF1A	HNF1 Homeobox A	Protein Coding	53	GC12P120978	1.60808	https://www.genecards.org/cgi-bin/carddisp.pl?gene=HNF1A
CENPE	Centromere Protein E	Protein Coding	52	GC04M103105	1.60699	https://www.genecards.org/cgi-bin/carddisp.pl?gene=CENPE
ESR1	Estrogen Receptor 1	Protein Coding	61	GC06P151656	1.60655	https://www.genecards.org/cgi-bin/carddisp.pl?gene=ESR1
FOXO3	Forkhead Box O3	Protein Coding	53	GC06P108559	1.60499	https://www.genecards.org/cgi-bin/carddisp.pl?gene=FOXO3
ATF1	Activating Transcription Factor 1	Protein Coding	52	GC12P050763	1.60499	https://www.genecards.org/cgi-bin/carddisp.pl?gene=ATF1
SIRT6	Sirtuin 6	Protein Coding	52	GC19M004174	1.60499	https://www.genecards.org/cgi-bin/carddisp.pl?gene=SIRT6
ATF3	Activating Transcription Factor 3	Protein Coding	51	GC01P212565	1.60499	https://www.genecards.org/cgi-bin/carddisp.pl?gene=ATF3
CLOCK	Clock Circadian Regulator	Protein Coding	51	GC04M055427	1.60499	https://www.genecards.org/cgi-bin/carddisp.pl?gene=CLOCK
FOXN1	Forkhead Box N1	Protein Coding	49	GC17P028506	1.60499	https://www.genecards.org/cgi-bin/carddisp.pl?gene=FOXN1
PER3	Period Circadian Regulator 3	Protein Coding	49	GC01P007785	1.60499	https://www.genecards.org/cgi-bin/carddisp.pl?gene=PER3
BMAL1	Basic Helix-Loop-Helix ARNT Like 1	Protein Coding	48	GC11P013277	1.60499	https://www.genecards.org/cgi-bin/carddisp.pl?gene=BMAL1
NFAT5	Nuclear Factor Of Activated T Cells 5	Protein Coding	48	GC16P069565	1.60499	https://www.genecards.org/cgi-bin/carddisp.pl?gene=NFAT5
NKX3-1	NK3 Homeobox 1	Protein Coding	47	GC08M023678	1.60499	https://www.genecards.org/cgi-bin/carddisp.pl?gene=NKX3-1
ABHD2	Abhydrolase Domain Containing 2, Acylglycerol Lipase	Protein Coding	46	GC15P089087	1.60499	https://www.genecards.org/cgi-bin/carddisp.pl?gene=ABHD2
BAZ2B	Bromodomain Adjacent To Zinc Finger Domain 2B	Protein Coding	46	GC02M159318	1.60499	https://www.genecards.org/cgi-bin/carddisp.pl?gene=BAZ2B
CLEC10A	C-Type Lectin Domain Containing 10A	Protein Coding	46	GC17M007074	1.60499	https://www.genecards.org/cgi-bin/carddisp.pl?gene=CLEC10A
PPARGC1B	PPARG Coactivator 1 Beta	Protein Coding	42	GC05P149730	1.60499	https://www.genecards.org/cgi-bin/carddisp.pl?gene=PPARGC1B
SRFBP1	Serum Response Factor Binding Protein 1	Protein Coding	42	GC05P121961	1.60499	https://www.genecards.org/cgi-bin/carddisp.pl?gene=SRFBP1
U2AF1L4	U2 Small Nuclear RNA Auxiliary Factor 1 Like 4	Protein Coding	40	GC19M076530	1.60499	https://www.genecards.org/cgi-bin/carddisp.pl?gene=U2AF1L4
LURAP1	Leucine Rich Adaptor Protein 1	Protein Coding	38	GC01P046203	1.60499	https://www.genecards.org/cgi-bin/carddisp.pl?gene=LURAP1
HMGA2	High Mobility Group AT-Hook 2	Protein Coding	50	GC12P065824	1.60454	https://www.genecards.org/cgi-bin/carddisp.pl?gene=HMGA2
PRKAR1A	Protein Kinase CAMP-Dependent Type I Regulatory Subunit Alpha	Protein Coding	57	GC17P072708	1.59977	https://www.genecards.org/cgi-bin/carddisp.pl?gene=PRKAR1A
ALG8	ALG8 Alpha-1,3-Glucosyltransferase	Protein Coding	51	GC11M106581	1.5975	https://www.genecards.org/cgi-bin/carddisp.pl?gene=ALG8
APOE	Apolipoprotein E	Protein Coding	57	GC19P079864	1.59618	https://www.genecards.org/cgi-bin/carddisp.pl?gene=APOE
HLA-DQB1	Major Histocompatibility Complex, Class II, DQ Beta 1	Protein Coding	49	GC06M077956	1.59618	https://www.genecards.org/cgi-bin/carddisp.pl?gene=HLA-DQB1
TRIP11	Thyroid Hormone Receptor Interactor 11	Protein Coding	50	GC14M091965	1.596	https://www.genecards.org/cgi-bin/carddisp.pl?gene=TRIP11
TRPS1	Transcriptional Repressor GATA Binding 1	Protein Coding	51	GC08M115408	1.59561	https://www.genecards.org/cgi-bin/carddisp.pl?gene=TRPS1
IGF2	Insulin Like Growth Factor 2	Protein Coding	56	GC11M007352	1.58512	https://www.genecards.org/cgi-bin/carddisp.pl?gene=IGF2
MAGEL2	MAGE Family Member L2	Protein Coding	44	GC15M023643	1.57689	https://www.genecards.org/cgi-bin/carddisp.pl?gene=MAGEL2
FIG4	FIG4 Phosphoinositide 5-Phosphatase	Protein Coding	51	GC06P109691	1.56868	https://www.genecards.org/cgi-bin/carddisp.pl?gene=FIG4
RAD51C	RAD51 Paralog C	Protein Coding	50	GC17P058692	1.56634	https://www.genecards.org/cgi-bin/carddisp.pl?gene=RAD51C
DNM2	Dynamin 2	Protein Coding	56	GC19P010718	1.56172	https://www.genecards.org/cgi-bin/carddisp.pl?gene=DNM2
RECQL4	RecQ Like Helicase 4	Protein Coding	48	GC08M145925	1.55643	https://www.genecards.org/cgi-bin/carddisp.pl?gene=RECQL4
STAT2	Signal Transducer And Activator Of Transcription 2	Protein Coding	55	GC12M056341	1.55507	https://www.genecards.org/cgi-bin/carddisp.pl?gene=STAT2
ERCC4	ERCC Excision Repair 4, Endonuclease Catalytic Subunit	Protein Coding	52	GC16P013920	1.55361	https://www.genecards.org/cgi-bin/carddisp.pl?gene=ERCC4
HSPA9	Heat Shock Protein Family A (Hsp70) Member 9	Protein Coding	54	GC05M138554	1.54748	https://www.genecards.org/cgi-bin/carddisp.pl?gene=HSPA9
FBLN5	Fibulin 5	Protein Coding	53	GC14M091869	1.54541	https://www.genecards.org/cgi-bin/carddisp.pl?gene=FBLN5
FKTN	Fukutin	Protein Coding	47	GC09P105558	1.54294	https://www.genecards.org/cgi-bin/carddisp.pl?gene=FKTN
RPS26	Ribosomal Protein S26	Protein Coding	50	GC12P056043	1.53894	https://www.genecards.org/cgi-bin/carddisp.pl?gene=RPS26
TSEN2	TRNA Splicing Endonuclease Subunit 2	Protein Coding	49	GC03P014354	1.53563	https://www.genecards.org/cgi-bin/carddisp.pl?gene=TSEN2
PPP2R3C	Protein Phosphatase 2 Regulatory Subunit B''Gamma	Protein Coding	47	GC14M035085	1.5329	https://www.genecards.org/cgi-bin/carddisp.pl?gene=PPP2R3C
BRCA1	BRCA1 DNA Repair Associated	Protein Coding	57	GC17M043044	1.5311	https://www.genecards.org/cgi-bin/carddisp.pl?gene=BRCA1
ZFP57	ZFP57 Zinc Finger Protein	Protein Coding	45	GC06M029672	1.53092	https://www.genecards.org/cgi-bin/carddisp.pl?gene=ZFP57
ZMPSTE24	Zinc Metallopeptidase STE24	Protein Coding	48	GC01P040258	1.52712	https://www.genecards.org/cgi-bin/carddisp.pl?gene=ZMPSTE24
ABCC9	ATP Binding Cassette Subfamily C Member 9	Protein Coding	52	GC12M021797	1.52678	https://www.genecards.org/cgi-bin/carddisp.pl?gene=ABCC9
TBC1D24	TBC1 Domain Family Member 24	Protein Coding	46	GC16P002475	1.52533	https://www.genecards.org/cgi-bin/carddisp.pl?gene=TBC1D24
FANCA	FA Complementation Group A	Protein Coding	56	GC16M089867	1.52433	https://www.genecards.org/cgi-bin/carddisp.pl?gene=FANCA
FARSB	Phenylalanyl-TRNA Synthetase Subunit Beta	Protein Coding	51	GC02M222570	1.52013	https://www.genecards.org/cgi-bin/carddisp.pl?gene=FARSB
FGFR1	Fibroblast Growth Factor Receptor 1	Protein Coding	63	GC08M038400	1.51952	https://www.genecards.org/cgi-bin/carddisp.pl?gene=FGFR1
PEX2	Peroxisomal Biogenesis Factor 2	Protein Coding	50	GC08M076980	1.51915	https://www.genecards.org/cgi-bin/carddisp.pl?gene=PEX2
GRB10	Growth Factor Receptor Bound Protein 10	Protein Coding	50	GC07M050590	1.51794	https://www.genecards.org/cgi-bin/carddisp.pl?gene=GRB10
DNMT3A	DNA Methyltransferase 3 Alpha	Protein Coding	58	GC02M025228	1.51768	https://www.genecards.org/cgi-bin/carddisp.pl?gene=DNMT3A
SUFU	SUFU Negative Regulator Of Hedgehog Signaling	Protein Coding	50	GC10P102503	1.51768	https://www.genecards.org/cgi-bin/carddisp.pl?gene=SUFU
PTCH1	Patched 1	Protein Coding	57	GC09M095442	1.51187	https://www.genecards.org/cgi-bin/carddisp.pl?gene=PTCH1
GDF5	Growth Differentiation Factor 5	Protein Coding	52	GC20M035433	1.51074	https://www.genecards.org/cgi-bin/carddisp.pl?gene=GDF5
CAV1	Caveolin 1	Protein Coding	55	GC07P116524	1.50963	https://www.genecards.org/cgi-bin/carddisp.pl?gene=CAV1
EDNRB	Endothelin Receptor Type B	Protein Coding	56	GC13M077895	1.50658	https://www.genecards.org/cgi-bin/carddisp.pl?gene=EDNRB
PEX5	Peroxisomal Biogenesis Factor 5	Protein Coding	51	GC12P026374	1.50637	https://www.genecards.org/cgi-bin/carddisp.pl?gene=PEX5
SLC2A10	Solute Carrier Family 2 Member 10	Protein Coding	51	GC20P046709	1.50537	https://www.genecards.org/cgi-bin/carddisp.pl?gene=SLC2A10
RELN	Reelin	Protein Coding	51	GC07M103471	1.5018	https://www.genecards.org/cgi-bin/carddisp.pl?gene=RELN
COG6	Component Of Oligomeric Golgi Complex 6	Protein Coding	45	GC13P039655	1.50039	https://www.genecards.org/cgi-bin/carddisp.pl?gene=COG6
SMAD4	SMAD Family Member 4	Protein Coding	59	GC18P051028	1.50036	https://www.genecards.org/cgi-bin/carddisp.pl?gene=SMAD4
EFL1	Elongation Factor Like GTPase 1	Protein Coding	46	GC15M129890	1.49568	https://www.genecards.org/cgi-bin/carddisp.pl?gene=EFL1
FLNB	Filamin B	Protein Coding	54	GC03P058008	1.49507	https://www.genecards.org/cgi-bin/carddisp.pl?gene=FLNB
MT-RNR1	Mitochondrially Encoded 12S RRNA	RNA Gene	19	GCMTP000642	1.4942	https://www.genecards.org/cgi-bin/carddisp.pl?gene=MT-RNR1
NSDHL	NAD(P) Dependent Steroid Dehydrogenase-Like	Protein Coding	51	GC0XP152830	1.49327	https://www.genecards.org/cgi-bin/carddisp.pl?gene=NSDHL
POLR3B	RNA Polymerase III Subunit B	Protein Coding	51	GC12P106357	1.49327	https://www.genecards.org/cgi-bin/carddisp.pl?gene=POLR3B
WDR4	WD Repeat Domain 4	Protein Coding	45	GC21M042843	1.49292	https://www.genecards.org/cgi-bin/carddisp.pl?gene=WDR4
SCN1A	Sodium Voltage-Gated Channel Alpha Subunit 1	Protein Coding	55	GC02M165989	1.49094	https://www.genecards.org/cgi-bin/carddisp.pl?gene=SCN1A
IFT56	Intraflagellar Transport 56	Protein Coding	43	GC07P139135	1.48833	https://www.genecards.org/cgi-bin/carddisp.pl?gene=IFT56
MRPS22	Mitochondrial Ribosomal Protein S22	Protein Coding	48	GC03P139005	1.48011	https://www.genecards.org/cgi-bin/carddisp.pl?gene=MRPS22
NSD2	Nuclear Receptor Binding SET Domain Protein 2	Protein Coding	50	GC04P001872	1.47921	https://www.genecards.org/cgi-bin/carddisp.pl?gene=NSD2
MADD	MAP Kinase Activating Death Domain	Protein Coding	51	GC11P047290	1.47634	https://www.genecards.org/cgi-bin/carddisp.pl?gene=MADD
COL4A1	Collagen Type IV Alpha 1 Chain	Protein Coding	55	GC13M110148	1.47586	https://www.genecards.org/cgi-bin/carddisp.pl?gene=COL4A1
NF1	Neurofibromin 1	Protein Coding	55	GC17P031094	1.47283	https://www.genecards.org/cgi-bin/carddisp.pl?gene=NF1
ANTXR2	ANTXR Cell Adhesion Molecule 2	Protein Coding	52	GC04M079901	1.47156	https://www.genecards.org/cgi-bin/carddisp.pl?gene=ANTXR2
LMNB2	Lamin B2	Protein Coding	49	GC19M008344	1.46901	https://www.genecards.org/cgi-bin/carddisp.pl?gene=LMNB2
SLC25A24	Solute Carrier Family 25 Member 24	Protein Coding	50	GC01M108134	1.46851	https://www.genecards.org/cgi-bin/carddisp.pl?gene=SLC25A24
RTEL1	Regulator Of Telomere Elongation Helicase 1	Protein Coding	48	GC20P063719	1.46741	https://www.genecards.org/cgi-bin/carddisp.pl?gene=RTEL1
MDFIC	MyoD Family Inhibitor Domain Containing	Protein Coding	43	GC07P114922	1.46185	https://www.genecards.org/cgi-bin/carddisp.pl?gene=MDFIC
KANSL1	KAT8 Regulatory NSL Complex Subunit 1	Protein Coding	47	GC17M057357	1.45985	https://www.genecards.org/cgi-bin/carddisp.pl?gene=KANSL1
SATB1	SATB Homeobox 1	Protein Coding	51	GC03M022947	1.45968	https://www.genecards.org/cgi-bin/carddisp.pl?gene=SATB1
PKHD1	PKHD1 Ciliary IPT Domain Containing Fibrocystin/Polyductin	Protein Coding	46	GC06M078277	1.45609	https://www.genecards.org/cgi-bin/carddisp.pl?gene=PKHD1
SYNGAP1	Synaptic Ras GTPase Activating Protein 1	Protein Coding	54	GC06P100277	1.4519	https://www.genecards.org/cgi-bin/carddisp.pl?gene=SYNGAP1
MRAS	Muscle RAS Oncogene Homolog	Protein Coding	52	GC03P138347	1.45064	https://www.genecards.org/cgi-bin/carddisp.pl?gene=MRAS
NDN	Necdin, MAGE Family Member	Protein Coding	48	GC15M025221	1.45032	https://www.genecards.org/cgi-bin/carddisp.pl?gene=NDN
GORAB	Golgin, RAB6 Interacting	Protein Coding	43	GC01P170531	1.4491	https://www.genecards.org/cgi-bin/carddisp.pl?gene=GORAB
DNAJC30	DnaJ Heat Shock Protein Family (Hsp40) Member C30	Protein Coding	43	GC07M073680	1.44589	https://www.genecards.org/cgi-bin/carddisp.pl?gene=DNAJC30
AFF3	ALF Transcription Elongation Factor 3	Protein Coding	46	GC02M099545	1.44412	https://www.genecards.org/cgi-bin/carddisp.pl?gene=AFF3
ERCC5	ERCC Excision Repair 5, Endonuclease	Protein Coding	51	GC13P102845	1.442	https://www.genecards.org/cgi-bin/carddisp.pl?gene=ERCC5
MYH6	Myosin Heavy Chain 6	Protein Coding	52	GC14M023381	1.44197	https://www.genecards.org/cgi-bin/carddisp.pl?gene=MYH6
NSD1	Nuclear Receptor Binding SET Domain Protein 1	Protein Coding	51	GC05P178832	1.44164	https://www.genecards.org/cgi-bin/carddisp.pl?gene=NSD1
MSH5	MutS Homolog 5	Protein Coding	48	GC06P100217	1.43789	https://www.genecards.org/cgi-bin/carddisp.pl?gene=MSH5
TCF4	Transcription Factor 4	Protein Coding	54	GC18M055222	1.43695	https://www.genecards.org/cgi-bin/carddisp.pl?gene=TCF4
RERE	Arginine-Glutamic Acid Dipeptide Repeats	Protein Coding	50	GC01M009378	1.43571	https://www.genecards.org/cgi-bin/carddisp.pl?gene=RERE
PEX3	Peroxisomal Biogenesis Factor 3	Protein Coding	49	GC06P143450	1.43354	https://www.genecards.org/cgi-bin/carddisp.pl?gene=PEX3
TERC	Telomerase RNA Component	RNA Gene	31	GC03M169765	1.43315	https://www.genecards.org/cgi-bin/carddisp.pl?gene=TERC
SCN3A	Sodium Voltage-Gated Channel Alpha Subunit 3	Protein Coding	56	GC02M165087	1.42882	https://www.genecards.org/cgi-bin/carddisp.pl?gene=SCN3A
HCN1	Hyperpolarization Activated Cyclic Nucleotide Gated Potassium Channel 1	Protein Coding	54	GC05M045260	1.42882	https://www.genecards.org/cgi-bin/carddisp.pl?gene=HCN1
ASH1L	ASH1 Like Histone Lysine Methyltransferase	Protein Coding	46	GC01M155335	1.42837	https://www.genecards.org/cgi-bin/carddisp.pl?gene=ASH1L
ELOVL4	ELOVL Fatty Acid Elongase 4	Protein Coding	52	GC06M079914	1.42578	https://www.genecards.org/cgi-bin/carddisp.pl?gene=ELOVL4
NCF1	Neutrophil Cytosolic Factor 1	Protein Coding	53	GC07P078456	1.42264	https://www.genecards.org/cgi-bin/carddisp.pl?gene=NCF1
RNU4ATAC	RNA, U4atac Small Nuclear	RNA Gene	23	GC02P125338	1.42264	https://www.genecards.org/cgi-bin/carddisp.pl?gene=RNU4ATAC
MEG3	Maternally Expressed 3	RNA Gene	31	GC14P111860	1.42055	https://www.genecards.org/cgi-bin/carddisp.pl?gene=MEG3
MVK	Mevalonate Kinase	Protein Coding	54	GC12P109573	1.4205	https://www.genecards.org/cgi-bin/carddisp.pl?gene=MVK
BANF1	BAF Nuclear Assembly Factor 1	Protein Coding	49	GC11P066002	1.41739	https://www.genecards.org/cgi-bin/carddisp.pl?gene=BANF1
HSD11B2	Hydroxysteroid 11-Beta Dehydrogenase 2	Protein Coding	52	GC16P067433	1.41486	https://www.genecards.org/cgi-bin/carddisp.pl?gene=HSD11B2
NEUROD2	Neuronal Differentiation 2	Protein Coding	48	GC17M039603	1.41376	https://www.genecards.org/cgi-bin/carddisp.pl?gene=NEUROD2
SALL1	Spalt Like Transcription Factor 1	Protein Coding	52	GC16M051135	1.4116	https://www.genecards.org/cgi-bin/carddisp.pl?gene=SALL1
NFIX	Nuclear Factor I X	Protein Coding	50	GC19P015307	1.40642	https://www.genecards.org/cgi-bin/carddisp.pl?gene=NFIX
GRIN2A	Glutamate Ionotropic Receptor NMDA Type Subunit 2A	Protein Coding	59	GC16M009753	1.40559	https://www.genecards.org/cgi-bin/carddisp.pl?gene=GRIN2A
GHR	Growth Hormone Receptor	Protein Coding	53	GC05P042429	1.40493	https://www.genecards.org/cgi-bin/carddisp.pl?gene=GHR
SATB2	SATB Homeobox 2	Protein Coding	51	GC02M199269	1.40327	https://www.genecards.org/cgi-bin/carddisp.pl?gene=SATB2
ACADVL	Acyl-CoA Dehydrogenase Very Long Chain	Protein Coding	52	GC17P007223	1.4003	https://www.genecards.org/cgi-bin/carddisp.pl?gene=ACADVL
CACNA1A	Calcium Voltage-Gated Channel Subunit Alpha1 A	Protein Coding	56	GC19M013206	1.40009	https://www.genecards.org/cgi-bin/carddisp.pl?gene=CACNA1A
SUOX	Sulfite Oxidase	Protein Coding	51	GC12P055997	1.3962	https://www.genecards.org/cgi-bin/carddisp.pl?gene=SUOX
THRB	Thyroid Hormone Receptor Beta	Protein Coding	56	GC03M024117	1.39562	https://www.genecards.org/cgi-bin/carddisp.pl?gene=THRB
RNASEH2C	Ribonuclease H2 Subunit C	Protein Coding	45	GC11M065714	1.39285	https://www.genecards.org/cgi-bin/carddisp.pl?gene=RNASEH2C
PSAP	Prosaposin	Protein Coding	55	GC10M071816	1.39152	https://www.genecards.org/cgi-bin/carddisp.pl?gene=PSAP
SETBP1	SET Binding Protein 1	Protein Coding	47	GC18P044680	1.39129	https://www.genecards.org/cgi-bin/carddisp.pl?gene=SETBP1
CD96	CD96 Molecule	Protein Coding	51	GC03P111292	1.39054	https://www.genecards.org/cgi-bin/carddisp.pl?gene=CD96
CPLX1	Complexin 1	Protein Coding	48	GC04M000784	1.38675	https://www.genecards.org/cgi-bin/carddisp.pl?gene=CPLX1
WDR73	WD Repeat Domain 73	Protein Coding	45	GC15M084639	1.38466	https://www.genecards.org/cgi-bin/carddisp.pl?gene=WDR73
FKBP6	FKBP Prolyl Isomerase Family Member 6 (Inactive)	Protein Coding	45	GC07P073328	1.38206	https://www.genecards.org/cgi-bin/carddisp.pl?gene=FKBP6
SIK1	Salt Inducible Kinase 1	Protein Coding	53	GC21M043414	1.37996	https://www.genecards.org/cgi-bin/carddisp.pl?gene=SIK1
ABHD16A	Abhydrolase Domain Containing 16A, Phospholipase	Protein Coding	45	GC06M077907	1.37884	https://www.genecards.org/cgi-bin/carddisp.pl?gene=ABHD16A
SLC35D1	Solute Carrier Family 35 Member D1	Protein Coding	47	GC01M066999	1.37703	https://www.genecards.org/cgi-bin/carddisp.pl?gene=SLC35D1
TNFRSF11A	TNF Receptor Superfamily Member 11a	Protein Coding	54	GC18P062325	1.37593	https://www.genecards.org/cgi-bin/carddisp.pl?gene=TNFRSF11A
PAX2	Paired Box 2	Protein Coding	53	GC10P100735	1.37582	https://www.genecards.org/cgi-bin/carddisp.pl?gene=PAX2
SYNE1	Spectrin Repeat Containing Nuclear Envelope Protein 1	Protein Coding	47	GC06M152121	1.37582	https://www.genecards.org/cgi-bin/carddisp.pl?gene=SYNE1
KL	Klotho	Protein Coding	55	GC13P033016	1.37565	https://www.genecards.org/cgi-bin/carddisp.pl?gene=KL
ATG7	Autophagy Related 7	Protein Coding	50	GC03P014331	1.37455	https://www.genecards.org/cgi-bin/carddisp.pl?gene=ATG7
ALG1	ALG1 Chitobiosyldiphosphodolichol Beta-Mannosyltransferase	Protein Coding	52	GC16P005033	1.37377	https://www.genecards.org/cgi-bin/carddisp.pl?gene=ALG1
CHD2	Chromodomain Helicase DNA Binding Protein 2	Protein Coding	51	GC15P130229	1.37377	https://www.genecards.org/cgi-bin/carddisp.pl?gene=CHD2
NDUFS4	NADH:Ubiquinone Oxidoreductase Subunit S4	Protein Coding	50	GC05P053560	1.37377	https://www.genecards.org/cgi-bin/carddisp.pl?gene=NDUFS4
B4GALT7	Beta-1,4-Galactosyltransferase 7	Protein Coding	48	GC05P177600	1.37203	https://www.genecards.org/cgi-bin/carddisp.pl?gene=B4GALT7
KCNJ6	Potassium Inwardly Rectifying Channel Subfamily J Member 6	Protein Coding	53	GC21M037607	1.37185	https://www.genecards.org/cgi-bin/carddisp.pl?gene=KCNJ6
HLA-DRB1	Major Histocompatibility Complex, Class II, DR Beta 1	Protein Coding	54	GC06M077947	1.36359	https://www.genecards.org/cgi-bin/carddisp.pl?gene=HLA-DRB1
MLXIPL	MLX Interacting Protein Like	Protein Coding	51	GC07M073593	1.36294	https://www.genecards.org/cgi-bin/carddisp.pl?gene=MLXIPL
DPYD	Dihydropyrimidine Dehydrogenase	Protein Coding	59	GC01M097015	1.35979	https://www.genecards.org/cgi-bin/carddisp.pl?gene=DPYD
MKS1	MKS Transition Zone Complex Subunit 1	Protein Coding	47	GC17M058205	1.3579	https://www.genecards.org/cgi-bin/carddisp.pl?gene=MKS1
DNAJC21	DnaJ Heat Shock Protein Family (Hsp40) Member C21	Protein Coding	43	GC05P034929	1.3577	https://www.genecards.org/cgi-bin/carddisp.pl?gene=DNAJC21
SOX11	SRY-Box Transcription Factor 11	Protein Coding	48	GC02P005707	1.35186	https://www.genecards.org/cgi-bin/carddisp.pl?gene=SOX11
MSH6	MutS Homolog 6	Protein Coding	55	GC02P047695	1.35128	https://www.genecards.org/cgi-bin/carddisp.pl?gene=MSH6
VPS11	VPS11 Core Subunit Of CORVET And HOPS Complexes	Protein Coding	49	GC11P119067	1.3478	https://www.genecards.org/cgi-bin/carddisp.pl?gene=VPS11
TP63	Tumor Protein P63	Protein Coding	53	GC03P189598	1.34562	https://www.genecards.org/cgi-bin/carddisp.pl?gene=TP63
SMO	Smoothened, Frizzled Class Receptor	Protein Coding	57	GC07P133120	1.34423	https://www.genecards.org/cgi-bin/carddisp.pl?gene=SMO
NPHP3	Nephrocystin 3	Protein Coding	46	GC03M132683	1.34423	https://www.genecards.org/cgi-bin/carddisp.pl?gene=NPHP3
LMBRD1	LMBR1 Domain Containing 1	Protein Coding	47	GC06M078442	1.34093	https://www.genecards.org/cgi-bin/carddisp.pl?gene=LMBRD1
RPS6KA3	Ribosomal Protein S6 Kinase A3	Protein Coding	59	GC0XM020149	1.34029	https://www.genecards.org/cgi-bin/carddisp.pl?gene=RPS6KA3
ADCY5	Adenylate Cyclase 5	Protein Coding	55	GC03M123282	1.33799	https://www.genecards.org/cgi-bin/carddisp.pl?gene=ADCY5
TWIST2	Twist Family BHLH Transcription Factor 2	Protein Coding	50	GC02P238848	1.33799	https://www.genecards.org/cgi-bin/carddisp.pl?gene=TWIST2
PPARG	Peroxisome Proliferator Activated Receptor Gamma	Protein Coding	60	GC03P012287	1.33755	https://www.genecards.org/cgi-bin/carddisp.pl?gene=PPARG
BVES	Blood Vessel Epicardial Substance	Protein Coding	48	GC06M105096	1.33624	https://www.genecards.org/cgi-bin/carddisp.pl?gene=BVES
PHOX2B	Paired Like Homeobox 2B	Protein Coding	51	GC04M041746	1.33503	https://www.genecards.org/cgi-bin/carddisp.pl?gene=PHOX2B
ORC1	Origin Recognition Complex Subunit 1	Protein Coding	53	GC01M052372	1.33285	https://www.genecards.org/cgi-bin/carddisp.pl?gene=ORC1
HNRNPA1	Heterogeneous Nuclear Ribonucleoprotein A1	Protein Coding	55	GC12P054280	1.32951	https://www.genecards.org/cgi-bin/carddisp.pl?gene=HNRNPA1
SCN4A	Sodium Voltage-Gated Channel Alpha Subunit 4	Protein Coding	53	GC17M063938	1.32746	https://www.genecards.org/cgi-bin/carddisp.pl?gene=SCN4A
PIGY	Phosphatidylinositol Glycan Anchor Biosynthesis Class Y	Protein Coding	42	GC04M088520	1.32746	https://www.genecards.org/cgi-bin/carddisp.pl?gene=PIGY
HEXB	Hexosaminidase Subunit Beta	Protein Coding	54	GC05P074640	1.32598	https://www.genecards.org/cgi-bin/carddisp.pl?gene=HEXB
UBE3B	Ubiquitin Protein Ligase E3B	Protein Coding	47	GC12P109477	1.32537	https://www.genecards.org/cgi-bin/carddisp.pl?gene=UBE3B
PTEN	Phosphatase And Tensin Homolog	Protein Coding	59	GC10P096651	1.32423	https://www.genecards.org/cgi-bin/carddisp.pl?gene=PTEN
GBA1	Glucosylceramidase Beta 1	Protein Coding	56	GC01M155490	1.32423	https://www.genecards.org/cgi-bin/carddisp.pl?gene=GBA1
NDUFS3	NADH:Ubiquinone Oxidoreductase Core Subunit S3	Protein Coding	52	GC11P047567	1.3225	https://www.genecards.org/cgi-bin/carddisp.pl?gene=NDUFS3
WWOX	WW Domain Containing Oxidoreductase	Protein Coding	52	GC16P078099	1.32076	https://www.genecards.org/cgi-bin/carddisp.pl?gene=WWOX
SPTBN1	Spectrin Beta, Non-Erythrocytic 1	Protein Coding	52	GC02P054456	1.31871	https://www.genecards.org/cgi-bin/carddisp.pl?gene=SPTBN1
ALDH18A1	Aldehyde Dehydrogenase 18 Family Member A1	Protein Coding	53	GC10M095605	1.31801	https://www.genecards.org/cgi-bin/carddisp.pl?gene=ALDH18A1
FLI1	Fli-1 Proto-Oncogene, ETS Transcription Factor	Protein Coding	54	GC11P128686	1.31558	https://www.genecards.org/cgi-bin/carddisp.pl?gene=FLI1
IKZF1	IKAROS Family Zinc Finger 1	Protein Coding	56	GC07P050303	1.31458	https://www.genecards.org/cgi-bin/carddisp.pl?gene=IKZF1
VARS2	Valyl-TRNA Synthetase 2, Mitochondrial	Protein Coding	49	GC06P100186	1.31458	https://www.genecards.org/cgi-bin/carddisp.pl?gene=VARS2
MSH2	MutS Homolog 2	Protein Coding	56	GC02P047403	1.31199	https://www.genecards.org/cgi-bin/carddisp.pl?gene=MSH2
MLH1	MutL Homolog 1	Protein Coding	55	GC03P036993	1.31199	https://www.genecards.org/cgi-bin/carddisp.pl?gene=MLH1
NSF	N-Ethylmaleimide Sensitive Factor, Vesicle Fusing ATPase	Protein Coding	52	GC17P046590	1.31199	https://www.genecards.org/cgi-bin/carddisp.pl?gene=NSF
LAMB2	Laminin Subunit Beta 2	Protein Coding	53	GC03M049121	1.30998	https://www.genecards.org/cgi-bin/carddisp.pl?gene=LAMB2
KMT2A	Lysine Methyltransferase 2A	Protein Coding	55	GC11P118436	1.30659	https://www.genecards.org/cgi-bin/carddisp.pl?gene=KMT2A
ANAPC1	Anaphase Promoting Complex Subunit 1	Protein Coding	49	GC02M111611	1.30654	https://www.genecards.org/cgi-bin/carddisp.pl?gene=ANAPC1
FAM111A	FAM111 Trypsin Like Peptidase A	Protein Coding	45	GC11P059142	1.30408	https://www.genecards.org/cgi-bin/carddisp.pl?gene=FAM111A
ERBB4	Erb-B2 Receptor Tyrosine Kinase 4	Protein Coding	61	GC02M211375	1.30229	https://www.genecards.org/cgi-bin/carddisp.pl?gene=ERBB4
CREBBP	CREB Binding Protein	Protein Coding	60	GC16M009954	1.30212	https://www.genecards.org/cgi-bin/carddisp.pl?gene=CREBBP
MAP2K2	Mitogen-Activated Protein Kinase Kinase 2	Protein Coding	61	GC19M004090	1.3004	https://www.genecards.org/cgi-bin/carddisp.pl?gene=MAP2K2
SLC25A12	Solute Carrier Family 25 Member 12	Protein Coding	53	GC02M171783	1.3004	https://www.genecards.org/cgi-bin/carddisp.pl?gene=SLC25A12
NRCAM	Neuronal Cell Adhesion Molecule	Protein Coding	52	GC07M108147	1.30015	https://www.genecards.org/cgi-bin/carddisp.pl?gene=NRCAM
WRN	WRN RecQ Like Helicase	Protein Coding	53	GC08P031033	1.30007	https://www.genecards.org/cgi-bin/carddisp.pl?gene=WRN
ESCO2	Establishment Of Sister Chromatid Cohesion N-Acetyltransferase 2	Protein Coding	46	GC08P027771	1.30001	https://www.genecards.org/cgi-bin/carddisp.pl?gene=ESCO2
PIGA	Phosphatidylinositol Glycan Anchor Biosynthesis Class A	Protein Coding	50	GC0XM015319	1.29977	https://www.genecards.org/cgi-bin/carddisp.pl?gene=PIGA
DMXL2	Dmx Like 2	Protein Coding	43	GC15M051447	1.29931	https://www.genecards.org/cgi-bin/carddisp.pl?gene=DMXL2
PRKD1	Protein Kinase D1	Protein Coding	56	GC14M029576	1.29503	https://www.genecards.org/cgi-bin/carddisp.pl?gene=PRKD1
PEX1	Peroxisomal Biogenesis Factor 1	Protein Coding	51	GC07M092487	1.29314	https://www.genecards.org/cgi-bin/carddisp.pl?gene=PEX1
RPA1	Replication Protein A1	Protein Coding	53	GC17P001829	1.29253	https://www.genecards.org/cgi-bin/carddisp.pl?gene=RPA1
PSMC3IP	PSMC3 Interacting Protein	Protein Coding	46	GC17M042572	1.29247	https://www.genecards.org/cgi-bin/carddisp.pl?gene=PSMC3IP
POU1F1	POU Class 1 Homeobox 1	Protein Coding	48	GC03M087259	1.292	https://www.genecards.org/cgi-bin/carddisp.pl?gene=POU1F1
GAD1	Glutamate Decarboxylase 1	Protein Coding	56	GC02P170813	1.29168	https://www.genecards.org/cgi-bin/carddisp.pl?gene=GAD1
FARS2	Phenylalanyl-TRNA Synthetase 2, Mitochondrial	Protein Coding	51	GC06P005328	1.29168	https://www.genecards.org/cgi-bin/carddisp.pl?gene=FARS2
NEB	Nebulin	Protein Coding	47	GC02M151485	1.29168	https://www.genecards.org/cgi-bin/carddisp.pl?gene=NEB
EP300	E1A Binding Protein P300	Protein Coding	59	GC22P050085	1.29139	https://www.genecards.org/cgi-bin/carddisp.pl?gene=EP300
PRKN	Parkin RBR E3 Ubiquitin Protein Ligase	Protein Coding	55	GC06M161348	1.29131	https://www.genecards.org/cgi-bin/carddisp.pl?gene=PRKN
MBD4	Methyl-CpG Binding Domain 4, DNA Glycosylase	Protein Coding	50	GC03M129430	1.29131	https://www.genecards.org/cgi-bin/carddisp.pl?gene=MBD4
HDAC4	Histone Deacetylase 4	Protein Coding	59	GC02M239048	1.2908	https://www.genecards.org/cgi-bin/carddisp.pl?gene=HDAC4
THSD4	Thrombospondin Type 1 Domain Containing 4	Protein Coding	46	GC15P071096	1.28993	https://www.genecards.org/cgi-bin/carddisp.pl?gene=THSD4
SRP54	Signal Recognition Particle 54	Protein Coding	50	GC14P034981	1.28905	https://www.genecards.org/cgi-bin/carddisp.pl?gene=SRP54
PBX1	PBX Homeobox 1	Protein Coding	55	GC01P164524	1.28745	https://www.genecards.org/cgi-bin/carddisp.pl?gene=PBX1
GABRG2	Gamma-Aminobutyric Acid Type A Receptor Subunit Gamma2	Protein Coding	55	GC05P162000	1.28472	https://www.genecards.org/cgi-bin/carddisp.pl?gene=GABRG2
RUNX2	RUNX Family Transcription Factor 2	Protein Coding	53	GC06P100418	1.28282	https://www.genecards.org/cgi-bin/carddisp.pl?gene=RUNX2
SIN3A	SIN3 Transcription Regulator Family Member A	Protein Coding	52	GC15M075369	1.28048	https://www.genecards.org/cgi-bin/carddisp.pl?gene=SIN3A
GJB2	Gap Junction Protein Beta 2	Protein Coding	52	GC13M020187	1.28034	https://www.genecards.org/cgi-bin/carddisp.pl?gene=GJB2
STX1A	Syntaxin 1A	Protein Coding	55	GC07M074047	1.27906	https://www.genecards.org/cgi-bin/carddisp.pl?gene=STX1A
RYR1	Ryanodine Receptor 1	Protein Coding	54	GC19P079617	1.27906	https://www.genecards.org/cgi-bin/carddisp.pl?gene=RYR1
RFC2	Replication Factor C Subunit 2	Protein Coding	51	GC07M074231	1.27906	https://www.genecards.org/cgi-bin/carddisp.pl?gene=RFC2
EIF4H	Eukaryotic Translation Initiation Factor 4H	Protein Coding	49	GC07P074174	1.27906	https://www.genecards.org/cgi-bin/carddisp.pl?gene=EIF4H
BAZ1B	Bromodomain Adjacent To Zinc Finger Domain 1B	Protein Coding	48	GC07M073440	1.27906	https://www.genecards.org/cgi-bin/carddisp.pl?gene=BAZ1B
GTF2IRD1	GTF2I Repeat Domain Containing 1	Protein Coding	48	GC07P078445	1.27906	https://www.genecards.org/cgi-bin/carddisp.pl?gene=GTF2IRD1
CLIP2	CAP-Gly Domain Containing Linker Protein 2	Protein Coding	47	GC07P074289	1.27906	https://www.genecards.org/cgi-bin/carddisp.pl?gene=CLIP2
TBL2	Transducin Beta Like 2	Protein Coding	47	GC07M073730	1.27906	https://www.genecards.org/cgi-bin/carddisp.pl?gene=TBL2
BCL7B	BAF Chromatin Remodeling Complex Subunit BCL7B	Protein Coding	43	GC07M073536	1.27906	https://www.genecards.org/cgi-bin/carddisp.pl?gene=BCL7B
BUD23	BUD23 RRNA Methyltransferase And Ribosome Maturation Factor	Protein Coding	43	GC07P078421	1.27906	https://www.genecards.org/cgi-bin/carddisp.pl?gene=BUD23
GTF2IRD2	GTF2I Repeat Domain Containing 2	Protein Coding	40	GC07M074796	1.27906	https://www.genecards.org/cgi-bin/carddisp.pl?gene=GTF2IRD2
METTL27	Methyltransferase Like 27	Protein Coding	39	GC07M074044	1.27906	https://www.genecards.org/cgi-bin/carddisp.pl?gene=METTL27
VPS37D	VPS37D Subunit Of ESCRT-I	Protein Coding	39	GC07P078420	1.27906	https://www.genecards.org/cgi-bin/carddisp.pl?gene=VPS37D
TMEM270	Transmembrane Protein 270	Protein Coding	34	GC07P078433	1.27906	https://www.genecards.org/cgi-bin/carddisp.pl?gene=TMEM270
DTYMK	Deoxythymidylate Kinase	Protein Coding	51	GC02M241675	1.27874	https://www.genecards.org/cgi-bin/carddisp.pl?gene=DTYMK
GJA1	Gap Junction Protein Alpha 1	Protein Coding	57	GC06P121436	1.27819	https://www.genecards.org/cgi-bin/carddisp.pl?gene=GJA1
ATP1A2	ATPase Na+/K+ Transporting Subunit Alpha 2	Protein Coding	55	GC01P160115	1.27753	https://www.genecards.org/cgi-bin/carddisp.pl?gene=ATP1A2
NDUFS6	NADH:Ubiquinone Oxidoreductase Subunit S6	Protein Coding	50	GC05P001801	1.27675	https://www.genecards.org/cgi-bin/carddisp.pl?gene=NDUFS6
RAD21	RAD21 Cohesin Complex Component	Protein Coding	52	GC08M116846	1.27334	https://www.genecards.org/cgi-bin/carddisp.pl?gene=RAD21
MYO5B	Myosin VB	Protein Coding	50	GC18M049822	1.27244	https://www.genecards.org/cgi-bin/carddisp.pl?gene=MYO5B
PDHA1	Pyruvate Dehydrogenase E1 Subunit Alpha 1	Protein Coding	54	GC0XP019343	1.27076	https://www.genecards.org/cgi-bin/carddisp.pl?gene=PDHA1
ASXL2	ASXL Transcriptional Regulator 2	Protein Coding	46	GC02M025733	1.27076	https://www.genecards.org/cgi-bin/carddisp.pl?gene=ASXL2
FANCC	FA Complementation Group C	Protein Coding	55	GC09M095099	1.26966	https://www.genecards.org/cgi-bin/carddisp.pl?gene=FANCC
PNKP	Polynucleotide Kinase 3'-Phosphatase	Protein Coding	53	GC19M076909	1.26966	https://www.genecards.org/cgi-bin/carddisp.pl?gene=PNKP
RPL27	Ribosomal Protein L27	Protein Coding	50	GC17P042998	1.26916	https://www.genecards.org/cgi-bin/carddisp.pl?gene=RPL27
NTRK2	Neurotrophic Receptor Tyrosine Kinase 2	Protein Coding	61	GC09P084668	1.26777	https://www.genecards.org/cgi-bin/carddisp.pl?gene=NTRK2
PDX1	Pancreatic And Duodenal Homeobox 1	Protein Coding	52	GC13P027921	1.2675	https://www.genecards.org/cgi-bin/carddisp.pl?gene=PDX1
GRM7	Glutamate Metabotropic Receptor 7	Protein Coding	53	GC03P006770	1.26649	https://www.genecards.org/cgi-bin/carddisp.pl?gene=GRM7
REC114	REC114 Meiotic Recombination Protein	Protein Coding	38	GC15P073443	1.26623	https://www.genecards.org/cgi-bin/carddisp.pl?gene=REC114
CFTR	CF Transmembrane Conductance Regulator	Protein Coding	58	GC07P117287	1.26601	https://www.genecards.org/cgi-bin/carddisp.pl?gene=CFTR
GJB6	Gap Junction Protein Beta 6	Protein Coding	49	GC13M020221	1.26557	https://www.genecards.org/cgi-bin/carddisp.pl?gene=GJB6
FGFR3	Fibroblast Growth Factor Receptor 3	Protein Coding	63	GC04P001795	1.2653	https://www.genecards.org/cgi-bin/carddisp.pl?gene=FGFR3
BRAF	B-Raf Proto-Oncogene, Serine/Threonine Kinase	Protein Coding	60	GC07M140748	1.26509	https://www.genecards.org/cgi-bin/carddisp.pl?gene=BRAF
SLC26A2	Solute Carrier Family 26 Member 2	Protein Coding	51	GC05P149944	1.25899	https://www.genecards.org/cgi-bin/carddisp.pl?gene=SLC26A2
TBL1XR1	TBL1X/Y Related 1	Protein Coding	52	GC03M177019	1.25719	https://www.genecards.org/cgi-bin/carddisp.pl?gene=TBL1XR1
BCHE	Butyrylcholinesterase	Protein Coding	57	GC03M165772	1.25709	https://www.genecards.org/cgi-bin/carddisp.pl?gene=BCHE
RARA	Retinoic Acid Receptor Alpha	Protein Coding	57	GC17P040309	1.25709	https://www.genecards.org/cgi-bin/carddisp.pl?gene=RARA
RXRA	Retinoid X Receptor Alpha	Protein Coding	56	GC09P134317	1.25709	https://www.genecards.org/cgi-bin/carddisp.pl?gene=RXRA
CD79A	CD79a Molecule	Protein Coding	55	GC19P041877	1.25709	https://www.genecards.org/cgi-bin/carddisp.pl?gene=CD79A
CDK1	Cyclin Dependent Kinase 1	Protein Coding	55	GC10P060772	1.25709	https://www.genecards.org/cgi-bin/carddisp.pl?gene=CDK1
ATF4	Activating Transcription Factor 4	Protein Coding	52	GC22P039519	1.25709	https://www.genecards.org/cgi-bin/carddisp.pl?gene=ATF4
DAO	D-Amino Acid Oxidase	Protein Coding	52	GC12P108859	1.25709	https://www.genecards.org/cgi-bin/carddisp.pl?gene=DAO
EPHX1	Epoxide Hydrolase 1	Protein Coding	52	GC01P225810	1.25709	https://www.genecards.org/cgi-bin/carddisp.pl?gene=EPHX1
CRY1	Cryptochrome Circadian Regulator 1	Protein Coding	51	GC12M106991	1.25709	https://www.genecards.org/cgi-bin/carddisp.pl?gene=CRY1
IGFBP2	Insulin Like Growth Factor Binding Protein 2	Protein Coding	51	GC02P216632	1.25709	https://www.genecards.org/cgi-bin/carddisp.pl?gene=IGFBP2
PPARA	Peroxisome Proliferator Activated Receptor Alpha	Protein Coding	51	GC22P046150	1.25709	https://www.genecards.org/cgi-bin/carddisp.pl?gene=PPARA
IGFBP5	Insulin Like Growth Factor Binding Protein 5	Protein Coding	50	GC02M216672	1.25709	https://www.genecards.org/cgi-bin/carddisp.pl?gene=IGFBP5
OLR1	Oxidized Low Density Lipoprotein Receptor 1	Protein Coding	50	GC12M024096	1.25709	https://www.genecards.org/cgi-bin/carddisp.pl?gene=OLR1
PER2	Period Circadian Regulator 2	Protein Coding	50	GC02M238244	1.25709	https://www.genecards.org/cgi-bin/carddisp.pl?gene=PER2
CILP	Cartilage Intermediate Layer Protein	Protein Coding	48	GC15M065194	1.25709	https://www.genecards.org/cgi-bin/carddisp.pl?gene=CILP
FMO5	Flavin Containing Dimethylaniline Monoxygenase 5	Protein Coding	48	GC01M147175	1.25709	https://www.genecards.org/cgi-bin/carddisp.pl?gene=FMO5
METTL3	Methyltransferase 3, N6-Adenosine-Methyltransferase Complex Catalytic Subunit	Protein Coding	48	GC14M021498	1.25709	https://www.genecards.org/cgi-bin/carddisp.pl?gene=METTL3
PER1	Period Circadian Regulator 1	Protein Coding	48	GC17M012668	1.25709	https://www.genecards.org/cgi-bin/carddisp.pl?gene=PER1
STAB2	Stabilin 2	Protein Coding	48	GC12P103587	1.25709	https://www.genecards.org/cgi-bin/carddisp.pl?gene=STAB2
CRY2	Cryptochrome Circadian Regulator 2	Protein Coding	47	GC11P046773	1.25709	https://www.genecards.org/cgi-bin/carddisp.pl?gene=CRY2
ELAVL1	ELAV Like RNA Binding Protein 1	Protein Coding	47	GC19M007958	1.25709	https://www.genecards.org/cgi-bin/carddisp.pl?gene=ELAVL1
NPAS2	Neuronal PAS Domain Protein 2	Protein Coding	47	GC02P100820	1.25709	https://www.genecards.org/cgi-bin/carddisp.pl?gene=NPAS2
FOXD3	Forkhead Box D3	Protein Coding	46	GC01P063323	1.25709	https://www.genecards.org/cgi-bin/carddisp.pl?gene=FOXD3
PCMT1	Protein-L-Isoaspartate (D-Aspartate) O-Methyltransferase	Protein Coding	46	GC06P149749	1.25709	https://www.genecards.org/cgi-bin/carddisp.pl?gene=PCMT1
RBM17	RNA Binding Motif Protein 17	Protein Coding	46	GC10P006089	1.25709	https://www.genecards.org/cgi-bin/carddisp.pl?gene=RBM17
BMAL2	Basic Helix-Loop-Helix ARNT Like 2	Protein Coding	44	GC12P027334	1.25709	https://www.genecards.org/cgi-bin/carddisp.pl?gene=BMAL2
METTL14	Methyltransferase 14, N6-Adenosine-Methyltransferase Subunit	Protein Coding	44	GC04P118685	1.25709	https://www.genecards.org/cgi-bin/carddisp.pl?gene=METTL14
CD24	CD24 Molecule	Protein Coding	41	GC06M106969	1.25709	https://www.genecards.org/cgi-bin/carddisp.pl?gene=CD24
HSBP1	Heat Shock Factor Binding Protein 1	Protein Coding	41	GC16P083719	1.25709	https://www.genecards.org/cgi-bin/carddisp.pl?gene=HSBP1
EEGV1	Electro-Encephalographic Variant Pattern 1	Genetic Locus	3	GC20U990010	1.25709	https://www.genecards.org/cgi-bin/carddisp.pl?gene=EEGV1
RNF113A	Ring Finger Protein 113A	Protein Coding	46	GC0XM119870	1.25656	https://www.genecards.org/cgi-bin/carddisp.pl?gene=RNF113A
ARX	Aristaless Related Homeobox	Protein Coding	50	GC0XM025003	1.25494	https://www.genecards.org/cgi-bin/carddisp.pl?gene=ARX
AASS	Aminoadipate-Semialdehyde Synthase	Protein Coding	49	GC07M122073	1.25409	https://www.genecards.org/cgi-bin/carddisp.pl?gene=AASS
HERC1	HECT And RLD Domain Containing E3 Ubiquitin Protein Ligase Family Member 1	Protein Coding	47	GC15M063608	1.25409	https://www.genecards.org/cgi-bin/carddisp.pl?gene=HERC1
CASK	Calcium/Calmodulin Dependent Serine Protein Kinase	Protein Coding	56	GC0XM041514	1.25362	https://www.genecards.org/cgi-bin/carddisp.pl?gene=CASK
VARS1	Valyl-TRNA Synthetase 1	Protein Coding	51	GC06M077914	1.2522	https://www.genecards.org/cgi-bin/carddisp.pl?gene=VARS1
CAMTA1	Calmodulin Binding Transcription Activator 1	Protein Coding	47	GC01P007062	1.2522	https://www.genecards.org/cgi-bin/carddisp.pl?gene=CAMTA1
MYH11	Myosin Heavy Chain 11	Protein Coding	52	GC16M016137	1.2521	https://www.genecards.org/cgi-bin/carddisp.pl?gene=MYH11
POLG2	DNA Polymerase Gamma 2, Accessory Subunit	Protein Coding	47	GC17M064477	1.2521	https://www.genecards.org/cgi-bin/carddisp.pl?gene=POLG2
PIK3C2A	Phosphatidylinositol-4-Phosphate 3-Kinase Catalytic Subunit Type 2 Alpha	Protein Coding	55	GC11M017730	1.25152	https://www.genecards.org/cgi-bin/carddisp.pl?gene=PIK3C2A
CARS1	Cysteinyl-TRNA Synthetase 1	Protein Coding	50	GC11M003000	1.24991	https://www.genecards.org/cgi-bin/carddisp.pl?gene=CARS1
SMARCC2	SWI/SNF Related, Matrix Associated, Actin Dependent Regulator Of Chromatin Subfamily C Member 2	Protein Coding	51	GC12M057232	1.24962	https://www.genecards.org/cgi-bin/carddisp.pl?gene=SMARCC2
SMARCA2	SWI/SNF Related, Matrix Associated, Actin Dependent Regulator Of Chromatin, Subfamily A, Member 2	Protein Coding	57	GC09P001980	1.24945	https://www.genecards.org/cgi-bin/carddisp.pl?gene=SMARCA2
ERCC8	ERCC Excision Repair 8, CSA Ubiquitin Ligase Complex Subunit	Protein Coding	50	GC05M060903	1.24945	https://www.genecards.org/cgi-bin/carddisp.pl?gene=ERCC8
TRIM37	Tripartite Motif Containing 37	Protein Coding	48	GC17M059013	1.24812	https://www.genecards.org/cgi-bin/carddisp.pl?gene=TRIM37
TOR1A	Torsin Family 1 Member A	Protein Coding	52	GC09M129812	1.24812	https://www.genecards.org/cgi-bin/carddisp.pl?gene=TOR1A
GATA4	GATA Binding Protein 4	Protein Coding	55	GC08P011676	1.24806	https://www.genecards.org/cgi-bin/carddisp.pl?gene=GATA4
SIX3	SIX Homeobox 3	Protein Coding	50	GC02P044941	1.24733	https://www.genecards.org/cgi-bin/carddisp.pl?gene=SIX3
NSUN2	NOP2/Sun RNA Methyltransferase 2	Protein Coding	50	GC05M006599	1.24655	https://www.genecards.org/cgi-bin/carddisp.pl?gene=NSUN2
OPTN	Optineurin	Protein Coding	50	GC10P013099	1.245	https://www.genecards.org/cgi-bin/carddisp.pl?gene=OPTN
MKRN3	Makorin Ring Finger Protein 3	Protein Coding	47	GC15P052268	1.24379	https://www.genecards.org/cgi-bin/carddisp.pl?gene=MKRN3
ZEB2	Zinc Finger E-Box Binding Homeobox 2	Protein Coding	54	GC02M144384	1.24254	https://www.genecards.org/cgi-bin/carddisp.pl?gene=ZEB2
LTBP4	Latent Transforming Growth Factor Beta Binding Protein 4	Protein Coding	50	GC19P040592	1.24055	https://www.genecards.org/cgi-bin/carddisp.pl?gene=LTBP4
SNRPN	Small Nuclear Ribonucleoprotein Polypeptide N	Protein Coding	51	GC15P024823	1.23924	https://www.genecards.org/cgi-bin/carddisp.pl?gene=SNRPN
RPGRIP1L	RPGRIP1 Like	Protein Coding	47	GC16M053597	1.23715	https://www.genecards.org/cgi-bin/carddisp.pl?gene=RPGRIP1L
EXTL3	Exostosin Like Glycosyltransferase 3	Protein Coding	51	GC08P028662	1.23649	https://www.genecards.org/cgi-bin/carddisp.pl?gene=EXTL3
TBCE	Tubulin Folding Cofactor E	Protein Coding	47	GC01P235367	1.23496	https://www.genecards.org/cgi-bin/carddisp.pl?gene=TBCE
LETM1	Leucine Zipper And EF-Hand Containing Transmembrane Protein 1	Protein Coding	51	GC04M001811	1.23481	https://www.genecards.org/cgi-bin/carddisp.pl?gene=LETM1
WT1	WT1 Transcription Factor	Protein Coding	55	GC11M032365	1.23191	https://www.genecards.org/cgi-bin/carddisp.pl?gene=WT1
ATRX	ATRX Chromatin Remodeler	Protein Coding	53	GC0XM077504	1.23191	https://www.genecards.org/cgi-bin/carddisp.pl?gene=ATRX
DSTYK	Dual Serine/Threonine And Tyrosine Protein Kinase	Protein Coding	50	GC01M205111	1.23171	https://www.genecards.org/cgi-bin/carddisp.pl?gene=DSTYK
CREB3L1	CAMP Responsive Element Binding Protein 3 Like 1	Protein Coding	49	GC11P046784	1.23171	https://www.genecards.org/cgi-bin/carddisp.pl?gene=CREB3L1
CDK5	Cyclin Dependent Kinase 5	Protein Coding	60	GC07M151053	1.23044	https://www.genecards.org/cgi-bin/carddisp.pl?gene=CDK5
DLD	Dihydrolipoamide Dehydrogenase	Protein Coding	55	GC07P107890	1.23044	https://www.genecards.org/cgi-bin/carddisp.pl?gene=DLD
COASY	Coenzyme A Synthase	Protein Coding	52	GC17P042561	1.23044	https://www.genecards.org/cgi-bin/carddisp.pl?gene=COASY
MOCS2	Molybdenum Cofactor Synthesis 2	Protein Coding	50	GC05M053095	1.23044	https://www.genecards.org/cgi-bin/carddisp.pl?gene=MOCS2
TGFBR1	Transforming Growth Factor Beta Receptor 1	Protein Coding	61	GC09P099104	1.22982	https://www.genecards.org/cgi-bin/carddisp.pl?gene=TGFBR1
PRIM1	DNA Primase Subunit 1	Protein Coding	50	GC12M057267	1.22982	https://www.genecards.org/cgi-bin/carddisp.pl?gene=PRIM1
UBR1	Ubiquitin Protein Ligase E3 Component N-Recognin 1	Protein Coding	50	GC15M042942	1.22933	https://www.genecards.org/cgi-bin/carddisp.pl?gene=UBR1
LHX4	LIM Homeobox 4	Protein Coding	48	GC01P180230	1.22933	https://www.genecards.org/cgi-bin/carddisp.pl?gene=LHX4
ACAN	Aggrecan	Protein Coding	53	GC15P130114	1.22928	https://www.genecards.org/cgi-bin/carddisp.pl?gene=ACAN
PEX14	Peroxisomal Biogenesis Factor 14	Protein Coding	50	GC01P010472	1.22749	https://www.genecards.org/cgi-bin/carddisp.pl?gene=PEX14
RBBP8	RB Binding Protein 8, Endonuclease	Protein Coding	51	GC18P022798	1.22739	https://www.genecards.org/cgi-bin/carddisp.pl?gene=RBBP8
PRPS1	Phosphoribosyl Pyrophosphate Synthetase 1	Protein Coding	54	GC0XP107628	1.22459	https://www.genecards.org/cgi-bin/carddisp.pl?gene=PRPS1
COG4	Component Of Oligomeric Golgi Complex 4	Protein Coding	47	GC16M071347	1.22437	https://www.genecards.org/cgi-bin/carddisp.pl?gene=COG4
CHD7	Chromodomain Helicase DNA Binding Protein 7	Protein Coding	53	GC08P060678	1.22154	https://www.genecards.org/cgi-bin/carddisp.pl?gene=CHD7
DPF2	Double PHD Fingers 2	Protein Coding	50	GC11P072186	1.22154	https://www.genecards.org/cgi-bin/carddisp.pl?gene=DPF2
WAC	WW Domain Containing Adaptor With Coiled-Coil	Protein Coding	46	GC10P028557	1.22119	https://www.genecards.org/cgi-bin/carddisp.pl?gene=WAC
SYT1	Synaptotagmin 1	Protein Coding	55	GC12P078863	1.22065	https://www.genecards.org/cgi-bin/carddisp.pl?gene=SYT1
FANCL	FA Complementation Group L	Protein Coding	52	GC02M058127	1.21856	https://www.genecards.org/cgi-bin/carddisp.pl?gene=FANCL
TRAIP	TRAF Interacting Protein	Protein Coding	47	GC03M052192	1.21853	https://www.genecards.org/cgi-bin/carddisp.pl?gene=TRAIP
SRCAP	Snf2 Related CREBBP Activator Protein	Protein Coding	48	GC16P045076	1.21796	https://www.genecards.org/cgi-bin/carddisp.pl?gene=SRCAP
TFAP2B	Transcription Factor AP-2 Beta	Protein Coding	52	GC06P100469	1.21549	https://www.genecards.org/cgi-bin/carddisp.pl?gene=TFAP2B
POLR1C	RNA Polymerase I And III Subunit C	Protein Coding	51	GC06P100403	1.21549	https://www.genecards.org/cgi-bin/carddisp.pl?gene=POLR1C
ADNP	Activity Dependent Neuroprotector Homeobox	Protein Coding	50	GC20M050888	1.2148	https://www.genecards.org/cgi-bin/carddisp.pl?gene=ADNP
ERCC3	ERCC Excision Repair 3, TFIIH Core Complex Helicase Subunit	Protein Coding	53	GC02M127257	1.21401	https://www.genecards.org/cgi-bin/carddisp.pl?gene=ERCC3
PEX13	Peroxisomal Biogenesis Factor 13	Protein Coding	47	GC02P061017	1.2137	https://www.genecards.org/cgi-bin/carddisp.pl?gene=PEX13
ACTB	Actin Beta	Protein Coding	56	GC07M005527	1.2135	https://www.genecards.org/cgi-bin/carddisp.pl?gene=ACTB
BLK	BLK Proto-Oncogene, Src Family Tyrosine Kinase	Protein Coding	56	GC08P011486	1.21248	https://www.genecards.org/cgi-bin/carddisp.pl?gene=BLK
HTRA1	HtrA Serine Peptidase 1	Protein Coding	52	GC10P122461	1.21248	https://www.genecards.org/cgi-bin/carddisp.pl?gene=HTRA1
MPZ	Myelin Protein Zero	Protein Coding	52	GC01M161304	1.21248	https://www.genecards.org/cgi-bin/carddisp.pl?gene=MPZ
NAA10	N-Alpha-Acetyltransferase 10, NatA Catalytic Subunit	Protein Coding	52	GC0XM153929	1.21061	https://www.genecards.org/cgi-bin/carddisp.pl?gene=NAA10
PPFIBP1	PPFIA Binding Protein 1	Protein Coding	49	GC12P027523	1.21	https://www.genecards.org/cgi-bin/carddisp.pl?gene=PPFIBP1
PEX10	Peroxisomal Biogenesis Factor 10	Protein Coding	48	GC01M002403	1.20796	https://www.genecards.org/cgi-bin/carddisp.pl?gene=PEX10
KMT2B	Lysine Methyltransferase 2B	Protein Coding	46	GC19P079550	1.20785	https://www.genecards.org/cgi-bin/carddisp.pl?gene=KMT2B
SMARCE1	SWI/SNF Related, Matrix Associated, Actin Dependent Regulator Of Chromatin, Subfamily E, Member 1	Protein Coding	52	GC17M040624	1.20776	https://www.genecards.org/cgi-bin/carddisp.pl?gene=SMARCE1
TYR	Tyrosinase	Protein Coding	55	GC11P089177	1.20626	https://www.genecards.org/cgi-bin/carddisp.pl?gene=TYR
KITLG	KIT Ligand	Protein Coding	53	GC12M088492	1.20626	https://www.genecards.org/cgi-bin/carddisp.pl?gene=KITLG
ROR2	Receptor Tyrosine Kinase Like Orphan Receptor 2	Protein Coding	55	GC09M101729	1.20539	https://www.genecards.org/cgi-bin/carddisp.pl?gene=ROR2
GNAS	GNAS Complex Locus	Protein Coding	57	GC20P058839	1.20387	https://www.genecards.org/cgi-bin/carddisp.pl?gene=GNAS
COG5	Component Of Oligomeric Golgi Complex 5	Protein Coding	47	GC07M107201	1.2037	https://www.genecards.org/cgi-bin/carddisp.pl?gene=COG5
TUBB3	Tubulin Beta 3 Class III	Protein Coding	55	GC16P091899	1.2035	https://www.genecards.org/cgi-bin/carddisp.pl?gene=TUBB3
SPATA5	Spermatogenesis Associated 5	Protein Coding	50	GC04P122923	1.2035	https://www.genecards.org/cgi-bin/carddisp.pl?gene=SPATA5
GRIA1	Glutamate Ionotropic Receptor AMPA Type Subunit 1	Protein Coding	57	GC05P153467	1.20181	https://www.genecards.org/cgi-bin/carddisp.pl?gene=GRIA1
COX16	Cytochrome C Oxidase Assembly Factor COX16	Protein Coding	43	GC14M070326	1.2002	https://www.genecards.org/cgi-bin/carddisp.pl?gene=COX16
PDGFRB	Platelet Derived Growth Factor Receptor Beta	Protein Coding	60	GC05M150113	1.19811	https://www.genecards.org/cgi-bin/carddisp.pl?gene=PDGFRB
BIN1	Bridging Integrator 1	Protein Coding	53	GC02M127048	1.19763	https://www.genecards.org/cgi-bin/carddisp.pl?gene=BIN1
KARS1	Lysyl-TRNA Synthetase 1	Protein Coding	52	GC16M075857	1.19447	https://www.genecards.org/cgi-bin/carddisp.pl?gene=KARS1
GTF2E2	General Transcription Factor IIE Subunit 2	Protein Coding	50	GC08M030578	1.19394	https://www.genecards.org/cgi-bin/carddisp.pl?gene=GTF2E2
DPP6	Dipeptidyl Peptidase Like 6	Protein Coding	52	GC07P153748	1.19268	https://www.genecards.org/cgi-bin/carddisp.pl?gene=DPP6
SPRED2	Sprouty Related EVH1 Domain Containing 2	Protein Coding	50	GC02M065307	1.19268	https://www.genecards.org/cgi-bin/carddisp.pl?gene=SPRED2
TRPV4	Transient Receptor Potential Cation Channel Subfamily V Member 4	Protein Coding	56	GC12M109783	1.19253	https://www.genecards.org/cgi-bin/carddisp.pl?gene=TRPV4
FOXP2	Forkhead Box P2	Protein Coding	51	GC07P114086	1.19223	https://www.genecards.org/cgi-bin/carddisp.pl?gene=FOXP2
CAPN3	Calpain 3	Protein Coding	55	GC15P042359	1.19214	https://www.genecards.org/cgi-bin/carddisp.pl?gene=CAPN3
GANAB	Glucosidase II Alpha Subunit	Protein Coding	54	GC11M105953	1.19214	https://www.genecards.org/cgi-bin/carddisp.pl?gene=GANAB
EDARADD	EDAR Associated Via Death Domain	Protein Coding	45	GC01P236348	1.19214	https://www.genecards.org/cgi-bin/carddisp.pl?gene=EDARADD
NRAS	NRAS Proto-Oncogene, GTPase	Protein Coding	57	GC01M114704	1.19161	https://www.genecards.org/cgi-bin/carddisp.pl?gene=NRAS
LEPR	Leptin Receptor	Protein Coding	57	GC01P065421	1.19024	https://www.genecards.org/cgi-bin/carddisp.pl?gene=LEPR
NEU1	Neuraminidase 1	Protein Coding	52	GC06M031857	1.19024	https://www.genecards.org/cgi-bin/carddisp.pl?gene=NEU1
NDUFAF1	NADH:Ubiquinone Oxidoreductase Complex Assembly Factor 1	Protein Coding	48	GC15M041387	1.19024	https://www.genecards.org/cgi-bin/carddisp.pl?gene=NDUFAF1
GABBR2	Gamma-Aminobutyric Acid Type B Receptor Subunit 2	Protein Coding	56	GC09M098288	1.18685	https://www.genecards.org/cgi-bin/carddisp.pl?gene=GABBR2
CELF2	CUGBP Elav-Like Family Member 2	Protein Coding	52	GC10P010462	1.18685	https://www.genecards.org/cgi-bin/carddisp.pl?gene=CELF2
LARGE1	LARGE Xylosyl- And Glucuronyltransferase 1	Protein Coding	48	GC22M065856	1.18685	https://www.genecards.org/cgi-bin/carddisp.pl?gene=LARGE1
CD46	CD46 Molecule	Protein Coding	55	GC01P207752	1.18525	https://www.genecards.org/cgi-bin/carddisp.pl?gene=CD46
SLC2A1	Solute Carrier Family 2 Member 1	Protein Coding	60	GC01M042925	1.18442	https://www.genecards.org/cgi-bin/carddisp.pl?gene=SLC2A1
COL1A1	Collagen Type I Alpha 1 Chain	Protein Coding	56	GC17M057583	1.18442	https://www.genecards.org/cgi-bin/carddisp.pl?gene=COL1A1
ATP7A	ATPase Copper Transporting Alpha	Protein Coding	52	GC0XP078051	1.18442	https://www.genecards.org/cgi-bin/carddisp.pl?gene=ATP7A
DHCR7	7-Dehydrocholesterol Reductase	Protein Coding	53	GC11M071428	1.18376	https://www.genecards.org/cgi-bin/carddisp.pl?gene=DHCR7
COL11A2	Collagen Type XI Alpha 2 Chain	Protein Coding	51	GC06M033162	1.18351	https://www.genecards.org/cgi-bin/carddisp.pl?gene=COL11A2
GLI2	GLI Family Zinc Finger 2	Protein Coding	56	GC02P120735	1.18257	https://www.genecards.org/cgi-bin/carddisp.pl?gene=GLI2
HUWE1	HECT, UBA And WWE Domain Containing E3 Ubiquitin Protein Ligase 1	Protein Coding	52	GC0XM053532	1.18201	https://www.genecards.org/cgi-bin/carddisp.pl?gene=HUWE1
COX10	Cytochrome C Oxidase Assembly Factor Heme A:Farnesyltransferase COX10	Protein Coding	50	GC17P014069	1.18188	https://www.genecards.org/cgi-bin/carddisp.pl?gene=COX10
MRPL3	Mitochondrial Ribosomal Protein L3	Protein Coding	48	GC03M131462	1.18188	https://www.genecards.org/cgi-bin/carddisp.pl?gene=MRPL3
FCHO1	FCH And Mu Domain Containing Endocytic Adaptor 1	Protein Coding	44	GC19P079226	1.18188	https://www.genecards.org/cgi-bin/carddisp.pl?gene=FCHO1
RMND1	Required For Meiotic Nuclear Division 1 Homolog	Protein Coding	44	GC06M151404	1.18188	https://www.genecards.org/cgi-bin/carddisp.pl?gene=RMND1
B3GLCT	Beta 3-Glucosyltransferase	Protein Coding	46	GC13P031200	1.18097	https://www.genecards.org/cgi-bin/carddisp.pl?gene=B3GLCT
IGF1R	Insulin Like Growth Factor 1 Receptor	Protein Coding	61	GC15P098648	1.17899	https://www.genecards.org/cgi-bin/carddisp.pl?gene=IGF1R
MBTPS2	Membrane Bound Transcription Factor Peptidase, Site 2	Protein Coding	50	GC0XP021839	1.17888	https://www.genecards.org/cgi-bin/carddisp.pl?gene=MBTPS2
MAP2K1	Mitogen-Activated Protein Kinase Kinase 1	Protein Coding	61	GC15P066386	1.1776	https://www.genecards.org/cgi-bin/carddisp.pl?gene=MAP2K1
EPCAM	Epithelial Cell Adhesion Molecule	Protein Coding	56	GC02P047345	1.17617	https://www.genecards.org/cgi-bin/carddisp.pl?gene=EPCAM
ASCL1	Achaete-Scute Family BHLH Transcription Factor 1	Protein Coding	49	GC12P102957	1.17508	https://www.genecards.org/cgi-bin/carddisp.pl?gene=ASCL1
DCC	DCC Netrin 1 Receptor	Protein Coding	53	GC18P052340	1.17345	https://www.genecards.org/cgi-bin/carddisp.pl?gene=DCC
FLNA	Filamin A	Protein Coding	55	GC0XM154348	1.17339	https://www.genecards.org/cgi-bin/carddisp.pl?gene=FLNA
COG7	Component Of Oligomeric Golgi Complex 7	Protein Coding	46	GC16M023388	1.171	https://www.genecards.org/cgi-bin/carddisp.pl?gene=COG7
KCNK3	Potassium Two Pore Domain Channel Subfamily K Member 3	Protein Coding	57	GC02P026692	1.17048	https://www.genecards.org/cgi-bin/carddisp.pl?gene=KCNK3
ABCC6	ATP Binding Cassette Subfamily C Member 6	Protein Coding	54	GC16M016155	1.17048	https://www.genecards.org/cgi-bin/carddisp.pl?gene=ABCC6
TNNT2	Troponin T2, Cardiac Type	Protein Coding	54	GC01M201359	1.17048	https://www.genecards.org/cgi-bin/carddisp.pl?gene=TNNT2
HADHA	Hydroxyacyl-CoA Dehydrogenase Trifunctional Multienzyme Complex Subunit Alpha	Protein Coding	53	GC02M026190	1.17048	https://www.genecards.org/cgi-bin/carddisp.pl?gene=HADHA
SOCS1	Suppressor Of Cytokine Signaling 1	Protein Coding	52	GC16M012729	1.17048	https://www.genecards.org/cgi-bin/carddisp.pl?gene=SOCS1
EDAR	Ectodysplasin A Receptor	Protein Coding	48	GC02M108894	1.17048	https://www.genecards.org/cgi-bin/carddisp.pl?gene=EDAR
NEXN	Nexilin F-Actin Binding Protein	Protein Coding	47	GC01P077904	1.17048	https://www.genecards.org/cgi-bin/carddisp.pl?gene=NEXN
TONSL	Tonsoku Like, DNA Repair Protein	Protein Coding	47	GC08M144428	1.16952	https://www.genecards.org/cgi-bin/carddisp.pl?gene=TONSL
MED12	Mediator Complex Subunit 12	Protein Coding	51	GC0XP071118	1.169	https://www.genecards.org/cgi-bin/carddisp.pl?gene=MED12
RORB	RAR Related Orphan Receptor B	Protein Coding	53	GC09P074497	1.16859	https://www.genecards.org/cgi-bin/carddisp.pl?gene=RORB
GRIP1	Glutamate Receptor Interacting Protein 1	Protein Coding	50	GC12M066347	1.16849	https://www.genecards.org/cgi-bin/carddisp.pl?gene=GRIP1
MAPK1	Mitogen-Activated Protein Kinase 1	Protein Coding	60	GC22M021759	1.16787	https://www.genecards.org/cgi-bin/carddisp.pl?gene=MAPK1
TPM1	Tropomyosin 1	Protein Coding	55	GC15P132613	1.16617	https://www.genecards.org/cgi-bin/carddisp.pl?gene=TPM1
PEPD	Peptidase D	Protein Coding	52	GC19M033386	1.16617	https://www.genecards.org/cgi-bin/carddisp.pl?gene=PEPD
CTBP1	C-Terminal Binding Protein 1	Protein Coding	53	GC04M001211	1.16315	https://www.genecards.org/cgi-bin/carddisp.pl?gene=CTBP1
GCK	Glucokinase	Protein Coding	56	GC07M044725	1.16285	https://www.genecards.org/cgi-bin/carddisp.pl?gene=GCK
SDHD	Succinate Dehydrogenase Complex Subunit D	Protein Coding	51	GC11P112100	1.15847	https://www.genecards.org/cgi-bin/carddisp.pl?gene=SDHD
GLB1	Galactosidase Beta 1	Protein Coding	55	GC03M032963	1.15722	https://www.genecards.org/cgi-bin/carddisp.pl?gene=GLB1
CDKN1C	Cyclin Dependent Kinase Inhibitor 1C	Protein Coding	52	GC11M007388	1.15673	https://www.genecards.org/cgi-bin/carddisp.pl?gene=CDKN1C
ZIC2	Zic Family Member 2	Protein Coding	50	GC13P099981	1.15631	https://www.genecards.org/cgi-bin/carddisp.pl?gene=ZIC2
CRIPT	CXXC Repeat Containing Interactor Of PDZ3 Domain	Protein Coding	46	GC02P046616	1.1559	https://www.genecards.org/cgi-bin/carddisp.pl?gene=CRIPT
GATAD2B	GATA Zinc Finger Domain Containing 2B	Protein Coding	50	GC01M154747	1.15503	https://www.genecards.org/cgi-bin/carddisp.pl?gene=GATAD2B
INTU	Inturned Planar Cell Polarity Protein	Protein Coding	45	GC04P127623	1.15431	https://www.genecards.org/cgi-bin/carddisp.pl?gene=INTU
ECHS1	Enoyl-CoA Hydratase, Short Chain 1	Protein Coding	53	GC10M133362	1.15389	https://www.genecards.org/cgi-bin/carddisp.pl?gene=ECHS1
BOLA3	BolA Family Member 3	Protein Coding	45	GC02M074136	1.15389	https://www.genecards.org/cgi-bin/carddisp.pl?gene=BOLA3
FOCAD	Focadhesin	Protein Coding	41	GC09P020728	1.15311	https://www.genecards.org/cgi-bin/carddisp.pl?gene=FOCAD
KISS1R	KISS1 Receptor	Protein Coding	53	GC19P000917	1.14836	https://www.genecards.org/cgi-bin/carddisp.pl?gene=KISS1R
HSD17B4	Hydroxysteroid 17-Beta Dehydrogenase 4	Protein Coding	53	GC05P119452	1.1479	https://www.genecards.org/cgi-bin/carddisp.pl?gene=HSD17B4
HADHB	Hydroxyacyl-CoA Dehydrogenase Trifunctional Multienzyme Complex Subunit Beta	Protein Coding	54	GC02P026243	1.14721	https://www.genecards.org/cgi-bin/carddisp.pl?gene=HADHB
SLC13A3	Solute Carrier Family 13 Member 3	Protein Coding	51	GC20M046557	1.14721	https://www.genecards.org/cgi-bin/carddisp.pl?gene=SLC13A3
WDR11	WD Repeat Domain 11	Protein Coding	47	GC10P120851	1.14718	https://www.genecards.org/cgi-bin/carddisp.pl?gene=WDR11
ZNF699	Zinc Finger Protein 699	Protein Coding	43	GC19M009294	1.14718	https://www.genecards.org/cgi-bin/carddisp.pl?gene=ZNF699
PET100	PET100 Cytochrome C Oxidase Chaperone	Protein Coding	36	GC19P008034	1.14647	https://www.genecards.org/cgi-bin/carddisp.pl?gene=PET100
MAPT	Microtubule Associated Protein Tau	Protein Coding	57	GC17P045894	1.14583	https://www.genecards.org/cgi-bin/carddisp.pl?gene=MAPT
APC	APC Regulator Of WNT Signaling Pathway	Protein Coding	56	GC05P112707	1.14583	https://www.genecards.org/cgi-bin/carddisp.pl?gene=APC
WRAP53	WD Repeat Containing Antisense To TP53	Protein Coding	47	GC17P012422	1.14583	https://www.genecards.org/cgi-bin/carddisp.pl?gene=WRAP53
EMC10	ER Membrane Protein Complex Subunit 10	Protein Coding	46	GC19P050476	1.14583	https://www.genecards.org/cgi-bin/carddisp.pl?gene=EMC10
ZNF408	Zinc Finger Protein 408	Protein Coding	43	GC11P046701	1.14583	https://www.genecards.org/cgi-bin/carddisp.pl?gene=ZNF408
GNPTAB	N-Acetylglucosamine-1-Phosphate Transferase Subunits Alpha And Beta	Protein Coding	50	GC12M101745	1.14538	https://www.genecards.org/cgi-bin/carddisp.pl?gene=GNPTAB
GAN	Gigaxonin	Protein Coding	47	GC16P081319	1.14532	https://www.genecards.org/cgi-bin/carddisp.pl?gene=GAN
ASXL1	ASXL Transcriptional Regulator 1	Protein Coding	50	GC20P033095	1.14352	https://www.genecards.org/cgi-bin/carddisp.pl?gene=ASXL1
ANKRD11	Ankyrin Repeat Domain Containing 11	Protein Coding	45	GC16M089267	1.14352	https://www.genecards.org/cgi-bin/carddisp.pl?gene=ANKRD11
PDE4D	Phosphodiesterase 4D	Protein Coding	55	GC05M058969	1.14227	https://www.genecards.org/cgi-bin/carddisp.pl?gene=PDE4D
HIVEP2	HIVEP Zinc Finger 2	Protein Coding	47	GC06M142751	1.14162	https://www.genecards.org/cgi-bin/carddisp.pl?gene=HIVEP2
MED13L	Mediator Complex Subunit 13L	Protein Coding	47	GC12M115953	1.14162	https://www.genecards.org/cgi-bin/carddisp.pl?gene=MED13L
PRR12	Proline Rich 12	Protein Coding	40	GC19P049591	1.14162	https://www.genecards.org/cgi-bin/carddisp.pl?gene=PRR12
ALMS1	ALMS1 Centrosome And Basal Body Associated Protein	Protein Coding	48	GC02P073385	1.14067	https://www.genecards.org/cgi-bin/carddisp.pl?gene=ALMS1
FEZF1	FEZ Family Zinc Finger 1	Protein Coding	45	GC07M122301	1.13928	https://www.genecards.org/cgi-bin/carddisp.pl?gene=FEZF1
BMP2	Bone Morphogenetic Protein 2	Protein Coding	53	GC20P006767	1.13755	https://www.genecards.org/cgi-bin/carddisp.pl?gene=BMP2
KCNN2	Potassium Calcium-Activated Channel Subfamily N Member 2	Protein Coding	51	GC05P114058	1.13755	https://www.genecards.org/cgi-bin/carddisp.pl?gene=KCNN2
MEN1	Menin 1	Protein Coding	51	GC11M064803	1.13755	https://www.genecards.org/cgi-bin/carddisp.pl?gene=MEN1
SLC29A3	Solute Carrier Family 29 Member 3	Protein Coding	51	GC10P071320	1.13755	https://www.genecards.org/cgi-bin/carddisp.pl?gene=SLC29A3
POR	Cytochrome P450 Oxidoreductase	Protein Coding	56	GC07P075899	1.13336	https://www.genecards.org/cgi-bin/carddisp.pl?gene=POR
TP53	Tumor Protein P53	Protein Coding	61	GC17M007661	1.13284	https://www.genecards.org/cgi-bin/carddisp.pl?gene=TP53
EXT1	Exostosin Glycosyltransferase 1	Protein Coding	54	GC08M117798	1.13223	https://www.genecards.org/cgi-bin/carddisp.pl?gene=EXT1
PEX6	Peroxisomal Biogenesis Factor 6	Protein Coding	50	GC06M042963	1.13196	https://www.genecards.org/cgi-bin/carddisp.pl?gene=PEX6
ABCC8	ATP Binding Cassette Subfamily C Member 8	Protein Coding	53	GC11M017392	1.12845	https://www.genecards.org/cgi-bin/carddisp.pl?gene=ABCC8
CYP11B1	Cytochrome P450 Family 11 Subfamily B Member 1	Protein Coding	52	GC08M142872	1.12809	https://www.genecards.org/cgi-bin/carddisp.pl?gene=CYP11B1
CTNNB1	Catenin Beta 1	Protein Coding	60	GC03P041194	1.12564	https://www.genecards.org/cgi-bin/carddisp.pl?gene=CTNNB1
TINF2	TERF1 Interacting Nuclear Factor 2	Protein Coding	48	GC14M024945	1.12564	https://www.genecards.org/cgi-bin/carddisp.pl?gene=TINF2
ZBTB20	Zinc Finger And BTB Domain Containing 20	Protein Coding	48	GC03M114315	1.12549	https://www.genecards.org/cgi-bin/carddisp.pl?gene=ZBTB20
RPS17	Ribosomal Protein S17	Protein Coding	50	GC15M082536	1.12505	https://www.genecards.org/cgi-bin/carddisp.pl?gene=RPS17
PEX16	Peroxisomal Biogenesis Factor 16	Protein Coding	46	GC11M105714	1.12495	https://www.genecards.org/cgi-bin/carddisp.pl?gene=PEX16
ATP2B1	ATPase Plasma Membrane Ca2+ Transporting 1	Protein Coding	52	GC12M089588	1.12228	https://www.genecards.org/cgi-bin/carddisp.pl?gene=ATP2B1
ZNF462	Zinc Finger Protein 462	Protein Coding	47	GC09P106860	1.12228	https://www.genecards.org/cgi-bin/carddisp.pl?gene=ZNF462
ZIC3	Zic Family Member 3	Protein Coding	52	GC0XP137566	1.12212	https://www.genecards.org/cgi-bin/carddisp.pl?gene=ZIC3
MITF	Melanocyte Inducing Transcription Factor	Protein Coding	55	GC03P069788	1.12191	https://www.genecards.org/cgi-bin/carddisp.pl?gene=MITF
NPHS1	NPHS1 Adhesion Molecule, Nephrin	Protein Coding	53	GC19M035825	1.12191	https://www.genecards.org/cgi-bin/carddisp.pl?gene=NPHS1
PLXND1	Plexin D1	Protein Coding	50	GC03M129555	1.12152	https://www.genecards.org/cgi-bin/carddisp.pl?gene=PLXND1
TNNI3	Troponin I3, Cardiac Type	Protein Coding	55	GC19M055151	1.12115	https://www.genecards.org/cgi-bin/carddisp.pl?gene=TNNI3
FANCB	FA Complementation Group B	Protein Coding	46	GC0XM014690	1.11818	https://www.genecards.org/cgi-bin/carddisp.pl?gene=FANCB
NEXMIF	Neurite Extension And Migration Factor	Protein Coding	40	GC0XM074734	1.11818	https://www.genecards.org/cgi-bin/carddisp.pl?gene=NEXMIF
NGLY1	N-Glycanase 1	Protein Coding	51	GC03M025718	1.11643	https://www.genecards.org/cgi-bin/carddisp.pl?gene=NGLY1
ENPP1	Ectonucleotide Pyrophosphatase/Phosphodiesterase 1	Protein Coding	57	GC06P131808	1.11626	https://www.genecards.org/cgi-bin/carddisp.pl?gene=ENPP1
IGF1	Insulin Like Growth Factor 1	Protein Coding	55	GC12M102395	1.11626	https://www.genecards.org/cgi-bin/carddisp.pl?gene=IGF1
TP53RK	TP53 Regulating Kinase	Protein Coding	49	GC20M046684	1.1135	https://www.genecards.org/cgi-bin/carddisp.pl?gene=TP53RK
FGFR2	Fibroblast Growth Factor Receptor 2	Protein Coding	63	GC10M121478	1.11343	https://www.genecards.org/cgi-bin/carddisp.pl?gene=FGFR2
PHGDH	Phosphoglycerate Dehydrogenase	Protein Coding	57	GC01P119660	1.11339	https://www.genecards.org/cgi-bin/carddisp.pl?gene=PHGDH
IL6ST	Interleukin 6 Cytokine Family Signal Transducer	Protein Coding	56	GC05M055935	1.11339	https://www.genecards.org/cgi-bin/carddisp.pl?gene=IL6ST
MUSK	Muscle Associated Receptor Tyrosine Kinase	Protein Coding	55	GC09P110668	1.11068	https://www.genecards.org/cgi-bin/carddisp.pl?gene=MUSK
LIFR	LIF Receptor Subunit Alpha	Protein Coding	53	GC05M038475	1.11068	https://www.genecards.org/cgi-bin/carddisp.pl?gene=LIFR
TMEM70	Transmembrane Protein 70	Protein Coding	46	GC08P073972	1.11068	https://www.genecards.org/cgi-bin/carddisp.pl?gene=TMEM70
DOCK3	Dedicator Of Cytokinesis 3	Protein Coding	48	GC03P050975	1.10872	https://www.genecards.org/cgi-bin/carddisp.pl?gene=DOCK3
PGAP3	Post-GPI Attachment To Proteins Phospholipase 3	Protein Coding	48	GC17M057015	1.10872	https://www.genecards.org/cgi-bin/carddisp.pl?gene=PGAP3
PRKG2	Protein Kinase CGMP-Dependent 2	Protein Coding	53	GC04M081087	1.10827	https://www.genecards.org/cgi-bin/carddisp.pl?gene=PRKG2
FSHB	Follicle Stimulating Hormone Subunit Beta	Protein Coding	51	GC11P030210	1.10818	https://www.genecards.org/cgi-bin/carddisp.pl?gene=FSHB
VPS33B	VPS33B Late Endosome And Lysosome Associated	Protein Coding	49	GC15M090998	1.10742	https://www.genecards.org/cgi-bin/carddisp.pl?gene=VPS33B
TSEN54	TRNA Splicing Endonuclease Subunit 54	Protein Coding	46	GC17P075515	1.10742	https://www.genecards.org/cgi-bin/carddisp.pl?gene=TSEN54
GK	Glycerol Kinase	Protein Coding	52	GC0XP031171	1.10582	https://www.genecards.org/cgi-bin/carddisp.pl?gene=GK
STT3A	STT3 Oligosaccharyltransferase Complex Catalytic Subunit A	Protein Coding	53	GC11P125592	1.10403	https://www.genecards.org/cgi-bin/carddisp.pl?gene=STT3A
AUTS2	Activator Of Transcription And Developmental Regulator AUTS2	Protein Coding	48	GC07P069598	1.10403	https://www.genecards.org/cgi-bin/carddisp.pl?gene=AUTS2
FAM20C	FAM20C Golgi Associated Secretory Pathway Kinase	Protein Coding	52	GC07P000192	1.104	https://www.genecards.org/cgi-bin/carddisp.pl?gene=FAM20C
EFEMP2	EGF Containing Fibulin Extracellular Matrix Protein 2	Protein Coding	51	GC11M106136	1.10392	https://www.genecards.org/cgi-bin/carddisp.pl?gene=EFEMP2
LEMD2	LEM Domain Nuclear Envelope Protein 2	Protein Coding	46	GC06M078015	1.10392	https://www.genecards.org/cgi-bin/carddisp.pl?gene=LEMD2
SMPD1	Sphingomyelin Phosphodiesterase 1	Protein Coding	56	GC11P006390	1.10226	https://www.genecards.org/cgi-bin/carddisp.pl?gene=SMPD1
SDHB	Succinate Dehydrogenase Complex Iron Sulfur Subunit B	Protein Coding	55	GC01M018541	1.10169	https://www.genecards.org/cgi-bin/carddisp.pl?gene=SDHB
CENPJ	Centromere Protein J	Protein Coding	48	GC13M024882	1.10121	https://www.genecards.org/cgi-bin/carddisp.pl?gene=CENPJ
OBSL1	Obscurin Like Cytoskeletal Adaptor 1	Protein Coding	46	GC02M219597	1.10121	https://www.genecards.org/cgi-bin/carddisp.pl?gene=OBSL1
QRICH1	Glutamine Rich 1	Protein Coding	44	GC03M052147	1.10113	https://www.genecards.org/cgi-bin/carddisp.pl?gene=QRICH1
GBF1	Golgi Brefeldin A Resistant Guanine Nucleotide Exchange Factor 1	Protein Coding	51	GC10P102245	1.1009	https://www.genecards.org/cgi-bin/carddisp.pl?gene=GBF1
ANXA11	Annexin A11	Protein Coding	50	GC10M080150	1.1009	https://www.genecards.org/cgi-bin/carddisp.pl?gene=ANXA11
TTLL5	Tubulin Tyrosine Ligase Like 5	Protein Coding	47	GC14P075633	1.1009	https://www.genecards.org/cgi-bin/carddisp.pl?gene=TTLL5
RBM28	RNA Binding Motif Protein 28	Protein Coding	47	GC07M128596	1.10001	https://www.genecards.org/cgi-bin/carddisp.pl?gene=RBM28
COL11A1	Collagen Type XI Alpha 1 Chain	Protein Coding	50	GC01M102876	1.09907	https://www.genecards.org/cgi-bin/carddisp.pl?gene=COL11A1
PEX19	Peroxisomal Biogenesis Factor 19	Protein Coding	50	GC01M160276	1.09907	https://www.genecards.org/cgi-bin/carddisp.pl?gene=PEX19
PEX12	Peroxisomal Biogenesis Factor 12	Protein Coding	47	GC17M035574	1.09907	https://www.genecards.org/cgi-bin/carddisp.pl?gene=PEX12
PEX26	Peroxisomal Biogenesis Factor 26	Protein Coding	47	GC22P049091	1.09907	https://www.genecards.org/cgi-bin/carddisp.pl?gene=PEX26
NKX6-2	NK6 Homeobox 2	Protein Coding	46	GC10M132783	1.09901	https://www.genecards.org/cgi-bin/carddisp.pl?gene=NKX6-2
ARID1A	AT-Rich Interaction Domain 1A	Protein Coding	52	GC01P026693	1.09844	https://www.genecards.org/cgi-bin/carddisp.pl?gene=ARID1A
BSCL2	BSCL2 Lipid Droplet Biogenesis Associated, Seipin	Protein Coding	51	GC11M105963	1.09844	https://www.genecards.org/cgi-bin/carddisp.pl?gene=BSCL2
ARID2	AT-Rich Interaction Domain 2	Protein Coding	48	GC12P045729	1.09844	https://www.genecards.org/cgi-bin/carddisp.pl?gene=ARID2
DSP	Desmoplakin	Protein Coding	57	GC06P007541	1.09782	https://www.genecards.org/cgi-bin/carddisp.pl?gene=DSP
KCNJ11	Potassium Inwardly Rectifying Channel Subfamily J Member 11	Protein Coding	53	GC11M017737	1.09782	https://www.genecards.org/cgi-bin/carddisp.pl?gene=KCNJ11
UFD1	Ubiquitin Recognition Factor In ER Associated Degradation 1	Protein Coding	51	GC22M019551	1.09684	https://www.genecards.org/cgi-bin/carddisp.pl?gene=UFD1
RREB1	Ras Responsive Element Binding Protein 1	Protein Coding	49	GC06P007107	1.09684	https://www.genecards.org/cgi-bin/carddisp.pl?gene=RREB1
PQBP1	Polyglutamine Binding Protein 1	Protein Coding	46	GC0XP048890	1.09306	https://www.genecards.org/cgi-bin/carddisp.pl?gene=PQBP1
GRIN2B	Glutamate Ionotropic Receptor NMDA Type Subunit 2B	Protein Coding	59	GC12M013437	1.09124	https://www.genecards.org/cgi-bin/carddisp.pl?gene=GRIN2B
KDM4B	Lysine Demethylase 4B	Protein Coding	54	GC19P004969	1.09124	https://www.genecards.org/cgi-bin/carddisp.pl?gene=KDM4B
GMPPB	GDP-Mannose Pyrophosphorylase B	Protein Coding	51	GC03M049716	1.09124	https://www.genecards.org/cgi-bin/carddisp.pl?gene=GMPPB
ABCB11	ATP Binding Cassette Subfamily B Member 11	Protein Coding	53	GC02M168922	1.08994	https://www.genecards.org/cgi-bin/carddisp.pl?gene=ABCB11
MYH7	Myosin Heavy Chain 7	Protein Coding	53	GC14M023412	1.08941	https://www.genecards.org/cgi-bin/carddisp.pl?gene=MYH7
HESX1	HESX Homeobox 1	Protein Coding	45	GC03M057207	1.08941	https://www.genecards.org/cgi-bin/carddisp.pl?gene=HESX1
ANTXR1	ANTXR Cell Adhesion Molecule 1	Protein Coding	52	GC02P068977	1.08767	https://www.genecards.org/cgi-bin/carddisp.pl?gene=ANTXR1
LONP1	Lon Peptidase 1, Mitochondrial	Protein Coding	52	GC19M005691	1.08767	https://www.genecards.org/cgi-bin/carddisp.pl?gene=LONP1
SLC35C1	Solute Carrier Family 35 Member C1	Protein Coding	47	GC11P046770	1.08565	https://www.genecards.org/cgi-bin/carddisp.pl?gene=SLC35C1
ATR	ATR Serine/Threonine Kinase	Protein Coding	60	GC03M142449	1.08564	https://www.genecards.org/cgi-bin/carddisp.pl?gene=ATR
CEP152	Centrosomal Protein 152	Protein Coding	45	GC15M048712	1.08564	https://www.genecards.org/cgi-bin/carddisp.pl?gene=CEP152
SLC25A46	Solute Carrier Family 25 Member 46	Protein Coding	46	GC05P110738	1.08563	https://www.genecards.org/cgi-bin/carddisp.pl?gene=SLC25A46
PLOD1	Procollagen-Lysine,2-Oxoglutarate 5-Dioxygenase 1	Protein Coding	52	GC01P011934	1.08548	https://www.genecards.org/cgi-bin/carddisp.pl?gene=PLOD1
POMC	Proopiomelanocortin	Protein Coding	55	GC02M025160	1.08288	https://www.genecards.org/cgi-bin/carddisp.pl?gene=POMC
ARCN1	Archain 1	Protein Coding	49	GC11P118572	1.08287	https://www.genecards.org/cgi-bin/carddisp.pl?gene=ARCN1
BMPR1B	Bone Morphogenetic Protein Receptor Type 1B	Protein Coding	56	GC04P094757	1.08183	https://www.genecards.org/cgi-bin/carddisp.pl?gene=BMPR1B
SLC6A1	Solute Carrier Family 6 Member 1	Protein Coding	54	GC03P014329	1.08169	https://www.genecards.org/cgi-bin/carddisp.pl?gene=SLC6A1
TOM1	Target Of Myb1 Membrane Trafficking Protein	Protein Coding	50	GC22P035299	1.07968	https://www.genecards.org/cgi-bin/carddisp.pl?gene=TOM1
EIF2B4	Eukaryotic Translation Initiation Factor 2B Subunit Delta	Protein Coding	51	GC02M027364	1.07967	https://www.genecards.org/cgi-bin/carddisp.pl?gene=EIF2B4
EIF2B1	Eukaryotic Translation Initiation Factor 2B Subunit Alpha	Protein Coding	50	GC12M123620	1.07967	https://www.genecards.org/cgi-bin/carddisp.pl?gene=EIF2B1
PYCR1	Pyrroline-5-Carboxylate Reductase 1	Protein Coding	52	GC17M081932	1.07815	https://www.genecards.org/cgi-bin/carddisp.pl?gene=PYCR1
AARS1	Alanyl-TRNA Synthetase 1	Protein Coding	51	GC16M071338	1.07815	https://www.genecards.org/cgi-bin/carddisp.pl?gene=AARS1
PUF60	Poly(U) Binding Splicing Factor 60	Protein Coding	49	GC08M143816	1.07815	https://www.genecards.org/cgi-bin/carddisp.pl?gene=PUF60
EMG1	EMG1 N1-Specific Pseudouridine Methyltransferase	Protein Coding	47	GC12P006970	1.07788	https://www.genecards.org/cgi-bin/carddisp.pl?gene=EMG1
RPL10	Ribosomal Protein L10	Protein Coding	50	GC0XP154389	1.07748	https://www.genecards.org/cgi-bin/carddisp.pl?gene=RPL10
H4C5	H4 Clustered Histone 5	Protein Coding	41	GC06P101176	1.07748	https://www.genecards.org/cgi-bin/carddisp.pl?gene=H4C5
CYLD	CYLD Lysine 63 Deubiquitinase	Protein Coding	55	GC16P050742	1.0756	https://www.genecards.org/cgi-bin/carddisp.pl?gene=CYLD
CADM3	Cell Adhesion Molecule 3	Protein Coding	50	GC01P159141	1.0756	https://www.genecards.org/cgi-bin/carddisp.pl?gene=CADM3
THSD1	Thrombospondin Type 1 Domain Containing 1	Protein Coding	48	GC13M052377	1.0756	https://www.genecards.org/cgi-bin/carddisp.pl?gene=THSD1
NR2F1	Nuclear Receptor Subfamily 2 Group F Member 1	Protein Coding	51	GC05P093583	1.07446	https://www.genecards.org/cgi-bin/carddisp.pl?gene=NR2F1
ADAT3	Adenosine Deaminase TRNA Specific 3	Protein Coding	42	GC19P005224	1.07446	https://www.genecards.org/cgi-bin/carddisp.pl?gene=ADAT3
RNASEH2A	Ribonuclease H2 Subunit A	Protein Coding	51	GC19P015300	1.07435	https://www.genecards.org/cgi-bin/carddisp.pl?gene=RNASEH2A
NDUFB11	NADH:Ubiquinone Oxidoreductase Subunit B11	Protein Coding	47	GC0XM047142	1.07435	https://www.genecards.org/cgi-bin/carddisp.pl?gene=NDUFB11
BCL11A	BCL11 Transcription Factor A	Protein Coding	50	GC02M060451	1.07371	https://www.genecards.org/cgi-bin/carddisp.pl?gene=BCL11A
SOX2	SRY-Box Transcription Factor 2	Protein Coding	52	GC03P181711	1.07294	https://www.genecards.org/cgi-bin/carddisp.pl?gene=SOX2
DPM1	Dolichyl-Phosphate Mannosyltransferase Subunit 1, Catalytic	Protein Coding	51	GC20M050934	1.07294	https://www.genecards.org/cgi-bin/carddisp.pl?gene=DPM1
BBS9	Bardet-Biedl Syndrome 9	Protein Coding	47	GC07P033447	1.07294	https://www.genecards.org/cgi-bin/carddisp.pl?gene=BBS9
CYB5A	Cytochrome B5 Type A	Protein Coding	51	GC18M074250	1.07261	https://www.genecards.org/cgi-bin/carddisp.pl?gene=CYB5A
TAF13	TATA-Box Binding Protein Associated Factor 13	Protein Coding	47	GC01M109062	1.07261	https://www.genecards.org/cgi-bin/carddisp.pl?gene=TAF13
PPP1R15B	Protein Phosphatase 1 Regulatory Subunit 15B	Protein Coding	44	GC01M204589	1.07261	https://www.genecards.org/cgi-bin/carddisp.pl?gene=PPP1R15B
PIK3CA	Phosphatidylinositol-4,5-Bisphosphate 3-Kinase Catalytic Subunit Alpha	Protein Coding	59	GC03P179148	1.07187	https://www.genecards.org/cgi-bin/carddisp.pl?gene=PIK3CA
PMM2	Phosphomannomutase 2	Protein Coding	53	GC16P008788	1.07187	https://www.genecards.org/cgi-bin/carddisp.pl?gene=PMM2
MFSD2A	MFSD2 Lysolipid Transporter A, Lysophospholipid	Protein Coding	49	GC01P039955	1.07187	https://www.genecards.org/cgi-bin/carddisp.pl?gene=MFSD2A
DOLK	Dolichol Kinase	Protein Coding	46	GC09M128945	1.07187	https://www.genecards.org/cgi-bin/carddisp.pl?gene=DOLK
RRM2B	Ribonucleotide Reductase Regulatory TP53 Inducible Subunit M2B	Protein Coding	56	GC08M102204	1.07117	https://www.genecards.org/cgi-bin/carddisp.pl?gene=RRM2B
GMNN	Geminin DNA Replication Inhibitor	Protein Coding	51	GC06P024779	1.07117	https://www.genecards.org/cgi-bin/carddisp.pl?gene=GMNN
FGFRL1	Fibroblast Growth Factor Receptor Like 1	Protein Coding	50	GC04P001731	1.07117	https://www.genecards.org/cgi-bin/carddisp.pl?gene=FGFRL1
PIGT	Phosphatidylinositol Glycan Anchor Biosynthesis Class T	Protein Coding	49	GC20P045416	1.07117	https://www.genecards.org/cgi-bin/carddisp.pl?gene=PIGT
HACE1	HECT Domain And Ankyrin Repeat Containing E3 Ubiquitin Protein Ligase 1	Protein Coding	48	GC06M104728	1.07068	https://www.genecards.org/cgi-bin/carddisp.pl?gene=HACE1
HLA-DQA1	Major Histocompatibility Complex, Class II, DQ Alpha 1	Protein Coding	50	GC06P100233	1.0683	https://www.genecards.org/cgi-bin/carddisp.pl?gene=HLA-DQA1
RAB3GAP2	RAB3 GTPase Activating Non-Catalytic Protein Subunit 2	Protein Coding	47	GC01M220156	1.06472	https://www.genecards.org/cgi-bin/carddisp.pl?gene=RAB3GAP2
ASXL3	ASXL Transcriptional Regulator 3	Protein Coding	41	GC18P033578	1.0646	https://www.genecards.org/cgi-bin/carddisp.pl?gene=ASXL3
TRIM8	Tripartite Motif Containing 8	Protein Coding	46	GC10P102643	1.06361	https://www.genecards.org/cgi-bin/carddisp.pl?gene=TRIM8
RHAG	Rh Associated Glycoprotein	Protein Coding	51	GC06M049605	1.06177	https://www.genecards.org/cgi-bin/carddisp.pl?gene=RHAG
HOXA13	Homeobox A13	Protein Coding	48	GC07M027769	1.06177	https://www.genecards.org/cgi-bin/carddisp.pl?gene=HOXA13
CYP19A1	Cytochrome P450 Family 19 Subfamily A Member 1	Protein Coding	55	GC15M051208	1.06044	https://www.genecards.org/cgi-bin/carddisp.pl?gene=CYP19A1
MAP3K1	Mitogen-Activated Protein Kinase Kinase Kinase 1	Protein Coding	56	GC05P056815	1.06027	https://www.genecards.org/cgi-bin/carddisp.pl?gene=MAP3K1
RAPSN	Receptor Associated Protein Of The Synapse	Protein Coding	48	GC11M105739	1.06027	https://www.genecards.org/cgi-bin/carddisp.pl?gene=RAPSN
MMP2	Matrix Metallopeptidase 2	Protein Coding	60	GC16P055390	1.0594	https://www.genecards.org/cgi-bin/carddisp.pl?gene=MMP2
ATP11A	ATPase Phospholipid Transporting 11A	Protein Coding	50	GC13P112690	1.0594	https://www.genecards.org/cgi-bin/carddisp.pl?gene=ATP11A
TCTN3	Tectonic Family Member 3	Protein Coding	48	GC10M095663	1.0594	https://www.genecards.org/cgi-bin/carddisp.pl?gene=TCTN3
ITGB6	Integrin Subunit Beta 6	Protein Coding	56	GC02M160099	1.05801	https://www.genecards.org/cgi-bin/carddisp.pl?gene=ITGB6
ARHGEF2	Rho/Rac Guanine Nucleotide Exchange Factor 2	Protein Coding	53	GC01M155946	1.05801	https://www.genecards.org/cgi-bin/carddisp.pl?gene=ARHGEF2
FOXC1	Forkhead Box C1	Protein Coding	48	GC06P001610	1.05801	https://www.genecards.org/cgi-bin/carddisp.pl?gene=FOXC1
MSTO1	Misato Mitochondrial Distribution And Morphology Regulator 1	Protein Coding	47	GC01P155565	1.05801	https://www.genecards.org/cgi-bin/carddisp.pl?gene=MSTO1
CLCN3	Chloride Voltage-Gated Channel 3	Protein Coding	52	GC04P169612	1.05769	https://www.genecards.org/cgi-bin/carddisp.pl?gene=CLCN3
OCRL	OCRL Inositol Polyphosphate-5-Phosphatase	Protein Coding	52	GC0XP129539	1.05769	https://www.genecards.org/cgi-bin/carddisp.pl?gene=OCRL
SOST	Sclerostin	Protein Coding	51	GC17M043753	1.05769	https://www.genecards.org/cgi-bin/carddisp.pl?gene=SOST
TREX1	Three Prime Repair Exonuclease 1	Protein Coding	49	GC03P050895	1.05692	https://www.genecards.org/cgi-bin/carddisp.pl?gene=TREX1
PCNT	Pericentrin	Protein Coding	51	GC21P046324	1.05657	https://www.genecards.org/cgi-bin/carddisp.pl?gene=PCNT
DCHS1	Dachsous Cadherin-Related 1	Protein Coding	44	GC11M006621	1.05657	https://www.genecards.org/cgi-bin/carddisp.pl?gene=DCHS1
TRMT10A	TRNA Methyltransferase 10A	Protein Coding	44	GC04M099546	1.05657	https://www.genecards.org/cgi-bin/carddisp.pl?gene=TRMT10A
KAT5	Lysine Acetyltransferase 5	Protein Coding	57	GC11P065711	1.0537	https://www.genecards.org/cgi-bin/carddisp.pl?gene=KAT5
CUL3	Cullin 3	Protein Coding	55	GC02M224470	1.0537	https://www.genecards.org/cgi-bin/carddisp.pl?gene=CUL3
VRK1	VRK Serine/Threonine Kinase 1	Protein Coding	55	GC14P096797	1.0537	https://www.genecards.org/cgi-bin/carddisp.pl?gene=VRK1
NR4A2	Nuclear Receptor Subfamily 4 Group A Member 2	Protein Coding	53	GC02M156324	1.0537	https://www.genecards.org/cgi-bin/carddisp.pl?gene=NR4A2
TMEM38B	Transmembrane Protein 38B	Protein Coding	50	GC09P105694	1.0537	https://www.genecards.org/cgi-bin/carddisp.pl?gene=TMEM38B
TUBGCP2	Tubulin Gamma Complex Associated Protein 2	Protein Coding	47	GC10M133278	1.0537	https://www.genecards.org/cgi-bin/carddisp.pl?gene=TUBGCP2
RFT1	RFT1 Homolog	Protein Coding	45	GC03M053071	1.0537	https://www.genecards.org/cgi-bin/carddisp.pl?gene=RFT1
PLK4	Polo Like Kinase 4	Protein Coding	54	GC04P127880	1.05273	https://www.genecards.org/cgi-bin/carddisp.pl?gene=PLK4
LRP5	LDL Receptor Related Protein 5	Protein Coding	57	GC11P068298	1.0522	https://www.genecards.org/cgi-bin/carddisp.pl?gene=LRP5
WARS2	Tryptophanyl TRNA Synthetase 2, Mitochondrial	Protein Coding	52	GC01M119031	1.04997	https://www.genecards.org/cgi-bin/carddisp.pl?gene=WARS2
NDE1	NudE Neurodevelopment Protein 1	Protein Coding	49	GC16P020244	1.04997	https://www.genecards.org/cgi-bin/carddisp.pl?gene=NDE1
NIN	Ninein	Protein Coding	49	GC14M050719	1.04997	https://www.genecards.org/cgi-bin/carddisp.pl?gene=NIN
CKAP2L	Cytoskeleton Associated Protein 2 Like	Protein Coding	46	GC02M112736	1.04997	https://www.genecards.org/cgi-bin/carddisp.pl?gene=CKAP2L
NELFA	Negative Elongation Factor Complex Member A	Protein Coding	46	GC04M003020	1.04997	https://www.genecards.org/cgi-bin/carddisp.pl?gene=NELFA
GH1	Growth Hormone 1	Protein Coding	50	GC17M063917	1.04858	https://www.genecards.org/cgi-bin/carddisp.pl?gene=GH1
BMPR2	Bone Morphogenetic Protein Receptor Type 2	Protein Coding	57	GC02P202376	1.04762	https://www.genecards.org/cgi-bin/carddisp.pl?gene=BMPR2
CNBP	CCHC-Type Zinc Finger Nucleic Acid Binding Protein	Protein Coding	50	GC03M129167	1.04762	https://www.genecards.org/cgi-bin/carddisp.pl?gene=CNBP
MAK	Male Germ Cell Associated Kinase	Protein Coding	50	GC06M010762	1.04762	https://www.genecards.org/cgi-bin/carddisp.pl?gene=MAK
TCF3	Transcription Factor 3	Protein Coding	53	GC19M001609	1.04572	https://www.genecards.org/cgi-bin/carddisp.pl?gene=TCF3
PRNP	Prion Protein	Protein Coding	55	GC20P004686	1.04429	https://www.genecards.org/cgi-bin/carddisp.pl?gene=PRNP
BMPER	BMP Binding Endothelial Regulator	Protein Coding	49	GC07P033944	1.04383	https://www.genecards.org/cgi-bin/carddisp.pl?gene=BMPER
CAVIN1	Caveolae Associated Protein 1	Protein Coding	48	GC17M057143	1.04383	https://www.genecards.org/cgi-bin/carddisp.pl?gene=CAVIN1
LBR	Lamin B Receptor	Protein Coding	54	GC01M225401	1.0431	https://www.genecards.org/cgi-bin/carddisp.pl?gene=LBR
ACTL6B	Actin Like 6B	Protein Coding	48	GC07M100643	1.0431	https://www.genecards.org/cgi-bin/carddisp.pl?gene=ACTL6B
KCNH1	Potassium Voltage-Gated Channel Subfamily H Member 1	Protein Coding	55	GC01M210678	1.04274	https://www.genecards.org/cgi-bin/carddisp.pl?gene=KCNH1
DLL3	Delta Like Canonical Notch Ligand 3	Protein Coding	48	GC19P039498	1.04265	https://www.genecards.org/cgi-bin/carddisp.pl?gene=DLL3
WASHC5	WASH Complex Subunit 5	Protein Coding	47	GC08M133858	1.04265	https://www.genecards.org/cgi-bin/carddisp.pl?gene=WASHC5
MESP2	Mesoderm Posterior BHLH Transcription Factor 2	Protein Coding	42	GC15P130153	1.04265	https://www.genecards.org/cgi-bin/carddisp.pl?gene=MESP2
PTDSS1	Phosphatidylserine Synthase 1	Protein Coding	51	GC08P096261	1.04151	https://www.genecards.org/cgi-bin/carddisp.pl?gene=PTDSS1
SLC16A2	Solute Carrier Family 16 Member 2	Protein Coding	51	GC0XP074584	1.04151	https://www.genecards.org/cgi-bin/carddisp.pl?gene=SLC16A2
CEP57	Centrosomal Protein 57	Protein Coding	50	GC11P095789	1.04151	https://www.genecards.org/cgi-bin/carddisp.pl?gene=CEP57
PAX3	Paired Box 3	Protein Coding	52	GC02M222199	1.04055	https://www.genecards.org/cgi-bin/carddisp.pl?gene=PAX3
ZNF469	Zinc Finger Protein 469	Protein Coding	38	GC16P088104	1.04055	https://www.genecards.org/cgi-bin/carddisp.pl?gene=ZNF469
DUSP6	Dual Specificity Phosphatase 6	Protein Coding	55	GC12M089347	1.0401	https://www.genecards.org/cgi-bin/carddisp.pl?gene=DUSP6
SPRY4	Sprouty RTK Signaling Antagonist 4	Protein Coding	51	GC05M142310	1.0401	https://www.genecards.org/cgi-bin/carddisp.pl?gene=SPRY4
KISS1	KiSS-1 Metastasis Suppressor	Protein Coding	48	GC01M204190	1.0401	https://www.genecards.org/cgi-bin/carddisp.pl?gene=KISS1
GNRH1	Gonadotropin Releasing Hormone 1	Protein Coding	47	GC08M025419	1.0401	https://www.genecards.org/cgi-bin/carddisp.pl?gene=GNRH1
COL3A1	Collagen Type III Alpha 1 Chain	Protein Coding	54	GC02P188974	1.03911	https://www.genecards.org/cgi-bin/carddisp.pl?gene=COL3A1
CNOT1	CCR4-NOT Transcription Complex Subunit 1	Protein Coding	49	GC16M058519	1.03677	https://www.genecards.org/cgi-bin/carddisp.pl?gene=CNOT1
NFKB1	Nuclear Factor Kappa B Subunit 1	Protein Coding	60	GC04P102501	1.03475	https://www.genecards.org/cgi-bin/carddisp.pl?gene=NFKB1
TACR3	Tachykinin Receptor 3	Protein Coding	57	GC04M103586	1.03475	https://www.genecards.org/cgi-bin/carddisp.pl?gene=TACR3
RASA2	RAS P21 Protein Activator 2	Protein Coding	46	GC03P141487	1.03475	https://www.genecards.org/cgi-bin/carddisp.pl?gene=RASA2
COL10A1	Collagen Type X Alpha 1 Chain	Protein Coding	48	GC06M116118	1.03336	https://www.genecards.org/cgi-bin/carddisp.pl?gene=COL10A1
ZBTB24	Zinc Finger And BTB Domain Containing 24	Protein Coding	45	GC06M109476	1.03336	https://www.genecards.org/cgi-bin/carddisp.pl?gene=ZBTB24
CRPPA	CDP-L-Ribitol Pyrophosphorylase A	Protein Coding	43	GC07M016088	1.03336	https://www.genecards.org/cgi-bin/carddisp.pl?gene=CRPPA
SMARCD1	SWI/SNF Related, Matrix Associated, Actin Dependent Regulator Of Chromatin, Subfamily D, Member 1	Protein Coding	49	GC12P050085	1.03249	https://www.genecards.org/cgi-bin/carddisp.pl?gene=SMARCD1
SCN8A	Sodium Voltage-Gated Channel Alpha Subunit 8	Protein Coding	56	GC12P051590	1.03117	https://www.genecards.org/cgi-bin/carddisp.pl?gene=SCN8A
PSAT1	Phosphoserine Aminotransferase 1	Protein Coding	53	GC09P078297	1.02914	https://www.genecards.org/cgi-bin/carddisp.pl?gene=PSAT1
EEF1A2	Eukaryotic Translation Elongation Factor 1 Alpha 2	Protein Coding	53	GC20M063488	1.02815	https://www.genecards.org/cgi-bin/carddisp.pl?gene=EEF1A2
ALG2	ALG2 Alpha-1,3/1,6-Mannosyltransferase	Protein Coding	49	GC09M099216	1.02815	https://www.genecards.org/cgi-bin/carddisp.pl?gene=ALG2
AP3B2	Adaptor Related Protein Complex 3 Subunit Beta 2	Protein Coding	48	GC15M129917	1.02815	https://www.genecards.org/cgi-bin/carddisp.pl?gene=AP3B2
PUS7	Pseudouridine Synthase 7	Protein Coding	47	GC07M105439	1.02815	https://www.genecards.org/cgi-bin/carddisp.pl?gene=PUS7
SCN1B	Sodium Voltage-Gated Channel Beta Subunit 1	Protein Coding	52	GC19P035030	1.02804	https://www.genecards.org/cgi-bin/carddisp.pl?gene=SCN1B
SNAP29	Synaptosome Associated Protein 29	Protein Coding	48	GC22P020859	1.02804	https://www.genecards.org/cgi-bin/carddisp.pl?gene=SNAP29
EPRS1	Glutamyl-Prolyl-TRNA Synthetase 1	Protein Coding	51	GC01M219969	1.0277	https://www.genecards.org/cgi-bin/carddisp.pl?gene=EPRS1
CDK10	Cyclin Dependent Kinase 10	Protein Coding	50	GC16P089680	1.0277	https://www.genecards.org/cgi-bin/carddisp.pl?gene=CDK10
BNC1	Basonuclin 1	Protein Coding	43	GC15M083255	1.0277	https://www.genecards.org/cgi-bin/carddisp.pl?gene=BNC1
SDHAF1	Succinate Dehydrogenase Complex Assembly Factor 1	Protein Coding	42	GC19P035995	1.0277	https://www.genecards.org/cgi-bin/carddisp.pl?gene=SDHAF1
GFAP	Glial Fibrillary Acidic Protein	Protein Coding	55	GC17M057289	1.02588	https://www.genecards.org/cgi-bin/carddisp.pl?gene=GFAP
PROKR2	Prokineticin Receptor 2	Protein Coding	49	GC20M008839	1.02588	https://www.genecards.org/cgi-bin/carddisp.pl?gene=PROKR2
NDUFAF3	NADH:Ubiquinone Oxidoreductase Complex Assembly Factor 3	Protein Coding	46	GC03P049020	1.02588	https://www.genecards.org/cgi-bin/carddisp.pl?gene=NDUFAF3
GJA5	Gap Junction Protein Alpha 5	Protein Coding	51	GC01M147756	1.02568	https://www.genecards.org/cgi-bin/carddisp.pl?gene=GJA5
POGZ	Pogo Transposable Element Derived With ZNF Domain	Protein Coding	48	GC01M151402	1.02568	https://www.genecards.org/cgi-bin/carddisp.pl?gene=POGZ
APP	Amyloid Beta Precursor Protein	Protein Coding	58	GC21M025880	1.02533	https://www.genecards.org/cgi-bin/carddisp.pl?gene=APP
CDON	Cell Adhesion Associated, Oncogene Regulated	Protein Coding	53	GC11M125955	1.0253	https://www.genecards.org/cgi-bin/carddisp.pl?gene=CDON
GPC4	Glypican 4	Protein Coding	51	GC0XM133300	1.0253	https://www.genecards.org/cgi-bin/carddisp.pl?gene=GPC4
TENM4	Teneurin Transmembrane Protein 4	Protein Coding	41	GC11M078652	1.02448	https://www.genecards.org/cgi-bin/carddisp.pl?gene=TENM4
H19-ICR	H19/IGF2 Imprinting Control Region	Functional Element	7	GC11P002724	1.02414	https://www.genecards.org/cgi-bin/carddisp.pl?gene=H19-ICR
FOXF1	Forkhead Box F1	Protein Coding	48	GC16P086510	1.02249	https://www.genecards.org/cgi-bin/carddisp.pl?gene=FOXF1
TSHR	Thyroid Stimulating Hormone Receptor	Protein Coding	54	GC14P080954	1.02218	https://www.genecards.org/cgi-bin/carddisp.pl?gene=TSHR
STAG1	Stromal Antigen 1	Protein Coding	49	GC03M136336	1.02218	https://www.genecards.org/cgi-bin/carddisp.pl?gene=STAG1
SIM1	SIM BHLH Transcription Factor 1	Protein Coding	48	GC06M100386	1.02217	https://www.genecards.org/cgi-bin/carddisp.pl?gene=SIM1
FLT1	Fms Related Receptor Tyrosine Kinase 1	Protein Coding	57	GC13M028300	1.01585	https://www.genecards.org/cgi-bin/carddisp.pl?gene=FLT1
UQCRFS1	Ubiquinol-Cytochrome C Reductase, Rieske Iron-Sulfur Polypeptide 1	Protein Coding	53	GC19M029205	1.01585	https://www.genecards.org/cgi-bin/carddisp.pl?gene=UQCRFS1
STN1	STN1 Subunit Of CST Complex	Protein Coding	47	GC10M103996	1.01585	https://www.genecards.org/cgi-bin/carddisp.pl?gene=STN1
UQCRC2	Ubiquinol-Cytochrome C Reductase Core Protein 2	Protein Coding	53	GC16P044654	1.01525	https://www.genecards.org/cgi-bin/carddisp.pl?gene=UQCRC2
GPX4	Glutathione Peroxidase 4	Protein Coding	53	GC19P001103	1.01419	https://www.genecards.org/cgi-bin/carddisp.pl?gene=GPX4
EIF5A	Eukaryotic Translation Initiation Factor 5A	Protein Coding	52	GC17P007306	1.01419	https://www.genecards.org/cgi-bin/carddisp.pl?gene=EIF5A
B3GAT3	Beta-1,3-Glucuronyltransferase 3	Protein Coding	51	GC11M105952	1.01419	https://www.genecards.org/cgi-bin/carddisp.pl?gene=B3GAT3
PLCG2	Phospholipase C Gamma 2	Protein Coding	59	GC16P081773	1.01396	https://www.genecards.org/cgi-bin/carddisp.pl?gene=PLCG2
ADCY3	Adenylate Cyclase 3	Protein Coding	53	GC02M024819	1.01396	https://www.genecards.org/cgi-bin/carddisp.pl?gene=ADCY3
GNAI2	G Protein Subunit Alpha I2	Protein Coding	53	GC03P050226	1.01396	https://www.genecards.org/cgi-bin/carddisp.pl?gene=GNAI2
CLIC5	Chloride Intracellular Channel 5	Protein Coding	50	GC06M045880	1.01396	https://www.genecards.org/cgi-bin/carddisp.pl?gene=CLIC5
BTNL2	Butyrophilin Like 2	Protein Coding	45	GC06M032393	1.01396	https://www.genecards.org/cgi-bin/carddisp.pl?gene=BTNL2
CAMK2G	Calcium/Calmodulin Dependent Protein Kinase II Gamma	Protein Coding	55	GC10M073812	1.01309	https://www.genecards.org/cgi-bin/carddisp.pl?gene=CAMK2G
NKX2-1	NK2 Homeobox 1	Protein Coding	54	GC14M036516	1.01309	https://www.genecards.org/cgi-bin/carddisp.pl?gene=NKX2-1
PAFAH1B1	Platelet Activating Factor Acetylhydrolase 1b Regulatory Subunit 1	Protein Coding	53	GC17P002593	1.01309	https://www.genecards.org/cgi-bin/carddisp.pl?gene=PAFAH1B1
PRKAR1B	Protein Kinase CAMP-Dependent Type I Regulatory Subunit Beta	Protein Coding	53	GC07M000549	1.01309	https://www.genecards.org/cgi-bin/carddisp.pl?gene=PRKAR1B
GNB2	G Protein Subunit Beta 2	Protein Coding	50	GC07P100673	1.01309	https://www.genecards.org/cgi-bin/carddisp.pl?gene=GNB2
HNRNPU	Heterogeneous Nuclear Ribonucleoprotein U	Protein Coding	50	GC01M244844	1.01309	https://www.genecards.org/cgi-bin/carddisp.pl?gene=HNRNPU
KMT2D	Lysine Methyltransferase 2D	Protein Coding	50	GC12M049018	1.01309	https://www.genecards.org/cgi-bin/carddisp.pl?gene=KMT2D
ZSWIM6	Zinc Finger SWIM-Type Containing 6	Protein Coding	42	GC05P061332	1.01309	https://www.genecards.org/cgi-bin/carddisp.pl?gene=ZSWIM6
DPH5	Diphthamide Biosynthesis 5	Protein Coding	46	GC01M100989	1.01247	https://www.genecards.org/cgi-bin/carddisp.pl?gene=DPH5
SDHA	Succinate Dehydrogenase Complex Flavoprotein Subunit A	Protein Coding	55	GC05P000220	1.0119	https://www.genecards.org/cgi-bin/carddisp.pl?gene=SDHA
AP3B1	Adaptor Related Protein Complex 3 Subunit Beta 1	Protein Coding	52	GC05M078000	1.0117	https://www.genecards.org/cgi-bin/carddisp.pl?gene=AP3B1
KMT2E	Lysine Methyltransferase 2E (Inactive)	Protein Coding	48	GC07P105071	1.0117	https://www.genecards.org/cgi-bin/carddisp.pl?gene=KMT2E
C14orf39	Chromosome 14 Open Reading Frame 39	Protein Coding	42	GC14M060396	1.0117	https://www.genecards.org/cgi-bin/carddisp.pl?gene=C14orf39
EIF2AK2	Eukaryotic Translation Initiation Factor 2 Alpha Kinase 2	Protein Coding	56	GC02M037099	1.01093	https://www.genecards.org/cgi-bin/carddisp.pl?gene=EIF2AK2
NR5A1	Nuclear Receptor Subfamily 5 Group A Member 1	Protein Coding	56	GC09M124481	1.01093	https://www.genecards.org/cgi-bin/carddisp.pl?gene=NR5A1
CDCA7	Cell Division Cycle Associated 7	Protein Coding	50	GC02P173354	1.01093	https://www.genecards.org/cgi-bin/carddisp.pl?gene=CDCA7
PAPPA2	Pappalysin 2	Protein Coding	48	GC01P176463	1.01093	https://www.genecards.org/cgi-bin/carddisp.pl?gene=PAPPA2
TBX6	T-Box Transcription Factor 6	Protein Coding	47	GC16M030085	1.01093	https://www.genecards.org/cgi-bin/carddisp.pl?gene=TBX6
NCAPG2	Non-SMC Condensin II Complex Subunit G2	Protein Coding	45	GC07M158631	1.01093	https://www.genecards.org/cgi-bin/carddisp.pl?gene=NCAPG2
MTMR14	Myotubularin Related Protein 14	Protein Coding	51	GC03P009649	1.01041	https://www.genecards.org/cgi-bin/carddisp.pl?gene=MTMR14
TBX1	T-Box Transcription Factor 1	Protein Coding	48	GC22P049140	1.01035	https://www.genecards.org/cgi-bin/carddisp.pl?gene=TBX1
TYMS	Thymidylate Synthetase	Protein Coding	57	GC18P000657	1.00981	https://www.genecards.org/cgi-bin/carddisp.pl?gene=TYMS
NHP2	NHP2 Ribonucleoprotein	Protein Coding	50	GC05M178149	1.00981	https://www.genecards.org/cgi-bin/carddisp.pl?gene=NHP2
DIAPH3	Diaphanous Related Formin 3	Protein Coding	51	GC13M059665	1.00944	https://www.genecards.org/cgi-bin/carddisp.pl?gene=DIAPH3
DST	Dystonin	Protein Coding	50	GC06M056457	1.00944	https://www.genecards.org/cgi-bin/carddisp.pl?gene=DST
TNPO3	Transportin 3	Protein Coding	48	GC07M128954	1.00944	https://www.genecards.org/cgi-bin/carddisp.pl?gene=TNPO3
SOX5	SRY-Box Transcription Factor 5	Protein Coding	52	GC12M023529	1.00944	https://www.genecards.org/cgi-bin/carddisp.pl?gene=SOX5
SUCLG1	Succinate-CoA Ligase GDP/ADP-Forming Subunit Alpha	Protein Coding	53	GC02M084423	1.00839	https://www.genecards.org/cgi-bin/carddisp.pl?gene=SUCLG1
SLC25A19	Solute Carrier Family 25 Member 19	Protein Coding	50	GC17M075273	1.00839	https://www.genecards.org/cgi-bin/carddisp.pl?gene=SLC25A19
BUB1B	BUB1 Mitotic Checkpoint Serine/Threonine Kinase B	Protein Coding	57	GC15P040161	1.00712	https://www.genecards.org/cgi-bin/carddisp.pl?gene=BUB1B
RPS19	Ribosomal Protein S19	Protein Coding	55	GC19P079751	1.00712	https://www.genecards.org/cgi-bin/carddisp.pl?gene=RPS19
PNPLA6	Patatin Like Phospholipase Domain Containing 6	Protein Coding	50	GC19P007534	1.00712	https://www.genecards.org/cgi-bin/carddisp.pl?gene=PNPLA6
ADA2	Adenosine Deaminase 2	Protein Coding	48	GC22M017246	1.00712	https://www.genecards.org/cgi-bin/carddisp.pl?gene=ADA2
OTUD5	OTU Deubiquitinase 5	Protein Coding	46	GC0XM048922	1.00712	https://www.genecards.org/cgi-bin/carddisp.pl?gene=OTUD5
SMC1A	Structural Maintenance Of Chromosomes 1A	Protein Coding	54	GC0XM053374	1.00623	https://www.genecards.org/cgi-bin/carddisp.pl?gene=SMC1A
GRIN1	Glutamate Ionotropic Receptor NMDA Type Subunit 1	Protein Coding	57	GC09P137138	1.00589	https://www.genecards.org/cgi-bin/carddisp.pl?gene=GRIN1
LMNB1	Lamin B1	Protein Coding	53	GC05P126776	1.00589	https://www.genecards.org/cgi-bin/carddisp.pl?gene=LMNB1
ALG12	ALG12 Alpha-1,6-Mannosyltransferase	Protein Coding	46	GC22M049859	1.00589	https://www.genecards.org/cgi-bin/carddisp.pl?gene=ALG12
CAMK2B	Calcium/Calmodulin Dependent Protein Kinase II Beta	Protein Coding	57	GC07M044724	0.99773	https://www.genecards.org/cgi-bin/carddisp.pl?gene=CAMK2B
CTCF	CCCTC-Binding Factor	Protein Coding	54	GC16P067563	0.99773	https://www.genecards.org/cgi-bin/carddisp.pl?gene=CTCF
STUB1	STIP1 Homology And U-Box Containing Protein 1	Protein Coding	53	GC16P019817	0.997712	https://www.genecards.org/cgi-bin/carddisp.pl?gene=STUB1
KCNMA1	Potassium Calcium-Activated Channel Subfamily M Alpha 1	Protein Coding	56	GC10M076869	0.997523	https://www.genecards.org/cgi-bin/carddisp.pl?gene=KCNMA1
EIF3F	Eukaryotic Translation Initiation Factor 3 Subunit F	Protein Coding	51	GC11P007970	0.997523	https://www.genecards.org/cgi-bin/carddisp.pl?gene=EIF3F
PRMT7	Protein Arginine Methyltransferase 7	Protein Coding	51	GC16P068629	0.997523	https://www.genecards.org/cgi-bin/carddisp.pl?gene=PRMT7
IPO8	Importin 8	Protein Coding	48	GC12M030628	0.997523	https://www.genecards.org/cgi-bin/carddisp.pl?gene=IPO8
MEIS2	Meis Homeobox 2	Protein Coding	48	GC15M036889	0.997523	https://www.genecards.org/cgi-bin/carddisp.pl?gene=MEIS2
TRAPPC10	Trafficking Protein Particle Complex Subunit 10	Protein Coding	47	GC21P044012	0.997523	https://www.genecards.org/cgi-bin/carddisp.pl?gene=TRAPPC10
SLC38A3	Solute Carrier Family 38 Member 3	Protein Coding	46	GC03P050205	0.997523	https://www.genecards.org/cgi-bin/carddisp.pl?gene=SLC38A3
VAC14	VAC14 Component Of PIKFYVE Complex	Protein Coding	49	GC16M071350	0.996564	https://www.genecards.org/cgi-bin/carddisp.pl?gene=VAC14
IDUA	Alpha-L-Iduronidase	Protein Coding	52	GC04P000986	0.996338	https://www.genecards.org/cgi-bin/carddisp.pl?gene=IDUA
PLEC	Plectin	Protein Coding	50	GC08M145891	0.996338	https://www.genecards.org/cgi-bin/carddisp.pl?gene=PLEC
MECP2	Methyl-CpG Binding Protein 2	Protein Coding	53	GC0XM154021	0.995313	https://www.genecards.org/cgi-bin/carddisp.pl?gene=MECP2
FLRT3	Fibronectin Leucine Rich Transmembrane Protein 3	Protein Coding	52	GC20M014322	0.995177	https://www.genecards.org/cgi-bin/carddisp.pl?gene=FLRT3
CHP1	Calcineurin Like EF-Hand Protein 1	Protein Coding	46	GC15P041230	0.995177	https://www.genecards.org/cgi-bin/carddisp.pl?gene=CHP1
CBL	Cbl Proto-Oncogene	Protein Coding	59	GC11P119206	0.993445	https://www.genecards.org/cgi-bin/carddisp.pl?gene=CBL
JAG1	Jagged Canonical Notch Ligand 1	Protein Coding	58	GC20M010637	0.993445	https://www.genecards.org/cgi-bin/carddisp.pl?gene=JAG1
CYP17A1	Cytochrome P450 Family 17 Subfamily A Member 1	Protein Coding	55	GC10M102830	0.993445	https://www.genecards.org/cgi-bin/carddisp.pl?gene=CYP17A1
PLA2G6	Phospholipase A2 Group VI	Protein Coding	54	GC22M067580	0.993445	https://www.genecards.org/cgi-bin/carddisp.pl?gene=PLA2G6
PDE11A	Phosphodiesterase 11A	Protein Coding	53	GC02M177624	0.993445	https://www.genecards.org/cgi-bin/carddisp.pl?gene=PDE11A
CTDP1	CTD Phosphatase Subunit 1	Protein Coding	49	GC18P079679	0.993445	https://www.genecards.org/cgi-bin/carddisp.pl?gene=CTDP1
TUBGCP4	Tubulin Gamma Complex Associated Protein 4	Protein Coding	47	GC15P043369	0.993445	https://www.genecards.org/cgi-bin/carddisp.pl?gene=TUBGCP4
POLR3H	RNA Polymerase III Subunit H	Protein Coding	45	GC22M041525	0.993445	https://www.genecards.org/cgi-bin/carddisp.pl?gene=POLR3H
PTPN11	Protein Tyrosine Phosphatase Non-Receptor Type 11	Protein Coding	60	GC12P112418	0.99304	https://www.genecards.org/cgi-bin/carddisp.pl?gene=PTPN11
SOS1	SOS Ras/Rac Guanine Nucleotide Exchange Factor 1	Protein Coding	57	GC02M039095	0.99304	https://www.genecards.org/cgi-bin/carddisp.pl?gene=SOS1
CCDC8	Coiled-Coil Domain Containing 8	Protein Coding	44	GC19M046410	0.99304	https://www.genecards.org/cgi-bin/carddisp.pl?gene=CCDC8
H19	H19 Imprinted Maternally Expressed Transcript	RNA Gene	30	GC11M001995	0.99304	https://www.genecards.org/cgi-bin/carddisp.pl?gene=H19
ATP6V1A	ATPase H+ Transporting V1 Subunit A	Protein Coding	53	GC03P113747	0.992799	https://www.genecards.org/cgi-bin/carddisp.pl?gene=ATP6V1A
MBD5	Methyl-CpG Binding Domain Protein 5	Protein Coding	44	GC02P148021	0.992799	https://www.genecards.org/cgi-bin/carddisp.pl?gene=MBD5
KCNQ1	Potassium Voltage-Gated Channel Subfamily Q Member 1	Protein Coding	57	GC11P002444	0.991549	https://www.genecards.org/cgi-bin/carddisp.pl?gene=KCNQ1
CLCN2	Chloride Voltage-Gated Channel 2	Protein Coding	52	GC03M184346	0.990097	https://www.genecards.org/cgi-bin/carddisp.pl?gene=CLCN2
NDUFV1	NADH:Ubiquinone Oxidoreductase Core Subunit V1	Protein Coding	52	GC11P072417	0.990097	https://www.genecards.org/cgi-bin/carddisp.pl?gene=NDUFV1
CENPT	Centromere Protein T	Protein Coding	44	GC16M067828	0.990097	https://www.genecards.org/cgi-bin/carddisp.pl?gene=CENPT
ERBB2	Erb-B2 Receptor Tyrosine Kinase 2	Protein Coding	62	GC17P039687	0.988437	https://www.genecards.org/cgi-bin/carddisp.pl?gene=ERBB2
PLG	Plasminogen	Protein Coding	56	GC06P160702	0.988437	https://www.genecards.org/cgi-bin/carddisp.pl?gene=PLG
NARS2	Asparaginyl-TRNA Synthetase 2, Mitochondrial	Protein Coding	51	GC11M078435	0.988437	https://www.genecards.org/cgi-bin/carddisp.pl?gene=NARS2
NFASC	Neurofascin	Protein Coding	50	GC01P204828	0.988437	https://www.genecards.org/cgi-bin/carddisp.pl?gene=NFASC
NDUFC2	NADH:Ubiquinone Oxidoreductase Subunit C2	Protein Coding	47	GC11M078068	0.988437	https://www.genecards.org/cgi-bin/carddisp.pl?gene=NDUFC2
SCARF2	Scavenger Receptor Class F Member 2	Protein Coding	47	GC22M020424	0.988437	https://www.genecards.org/cgi-bin/carddisp.pl?gene=SCARF2
NR1H4	Nuclear Receptor Subfamily 1 Group H Member 4	Protein Coding	55	GC12P100473	0.987141	https://www.genecards.org/cgi-bin/carddisp.pl?gene=NR1H4
HLA-DQA2	Major Histocompatibility Complex, Class II, DQ Alpha 2	Protein Coding	44	GC06P032741	0.983987	https://www.genecards.org/cgi-bin/carddisp.pl?gene=HLA-DQA2
RET	Ret Proto-Oncogene	Protein Coding	61	GC10P043303	0.98328	https://www.genecards.org/cgi-bin/carddisp.pl?gene=RET
CDH11	Cadherin 11	Protein Coding	53	GC16M064943	0.983136	https://www.genecards.org/cgi-bin/carddisp.pl?gene=CDH11
KCNA1	Potassium Voltage-Gated Channel Subfamily A Member 1	Protein Coding	52	GC12P026296	0.983136	https://www.genecards.org/cgi-bin/carddisp.pl?gene=KCNA1
MAP1B	Microtubule Associated Protein 1B	Protein Coding	51	GC05P072107	0.983136	https://www.genecards.org/cgi-bin/carddisp.pl?gene=MAP1B
SLC37A4	Solute Carrier Family 37 Member 4	Protein Coding	48	GC11M119357	0.983136	https://www.genecards.org/cgi-bin/carddisp.pl?gene=SLC37A4
TBCD	Tubulin Folding Cofactor D	Protein Coding	47	GC17P082752	0.983136	https://www.genecards.org/cgi-bin/carddisp.pl?gene=TBCD
TGIF1	TGFB Induced Factor Homeobox 1	Protein Coding	53	GC18P003411	0.982393	https://www.genecards.org/cgi-bin/carddisp.pl?gene=TGIF1
DLL1	Delta Like Canonical Notch Ligand 1	Protein Coding	52	GC06M170282	0.982393	https://www.genecards.org/cgi-bin/carddisp.pl?gene=DLL1
VDR	Vitamin D Receptor	Protein Coding	57	GC12M047841	0.981388	https://www.genecards.org/cgi-bin/carddisp.pl?gene=VDR
STXBP1	Syntaxin Binding Protein 1	Protein Coding	56	GC09P127605	0.981388	https://www.genecards.org/cgi-bin/carddisp.pl?gene=STXBP1
ATP6V1B2	ATPase H+ Transporting V1 Subunit B2	Protein Coding	54	GC08P020197	0.981388	https://www.genecards.org/cgi-bin/carddisp.pl?gene=ATP6V1B2
DPAGT1	Dolichyl-Phosphate N-Acetylglucosaminephosphotransferase 1	Protein Coding	52	GC11M119356	0.981388	https://www.genecards.org/cgi-bin/carddisp.pl?gene=DPAGT1
PLCH1	Phospholipase C Eta 1	Protein Coding	49	GC03M155381	0.981388	https://www.genecards.org/cgi-bin/carddisp.pl?gene=PLCH1
BBS1	Bardet-Biedl Syndrome 1	Protein Coding	46	GC11P072340	0.981388	https://www.genecards.org/cgi-bin/carddisp.pl?gene=BBS1
PCLO	Piccolo Presynaptic Cytomatrix Protein	Protein Coding	46	GC07M082754	0.981388	https://www.genecards.org/cgi-bin/carddisp.pl?gene=PCLO
ZNF407	Zinc Finger Protein 407	Protein Coding	42	GC18P074597	0.981388	https://www.genecards.org/cgi-bin/carddisp.pl?gene=ZNF407
CPT2	Carnitine Palmitoyltransferase 2	Protein Coding	56	GC01P053196	0.979569	https://www.genecards.org/cgi-bin/carddisp.pl?gene=CPT2
POMT2	Protein O-Mannosyltransferase 2	Protein Coding	51	GC14M077274	0.979569	https://www.genecards.org/cgi-bin/carddisp.pl?gene=POMT2
MPDU1	Mannose-P-Dolichol Utilization Defect 1	Protein Coding	50	GC17P007583	0.979569	https://www.genecards.org/cgi-bin/carddisp.pl?gene=MPDU1
RARS2	Arginyl-TRNA Synthetase 2, Mitochondrial	Protein Coding	50	GC06M087514	0.979569	https://www.genecards.org/cgi-bin/carddisp.pl?gene=RARS2
FKRP	Fukutin Related Protein	Protein Coding	47	GC19P079909	0.979569	https://www.genecards.org/cgi-bin/carddisp.pl?gene=FKRP
MFF	Mitochondrial Fission Factor	Protein Coding	46	GC02P227325	0.979569	https://www.genecards.org/cgi-bin/carddisp.pl?gene=MFF
EPG5	Ectopic P-Granules 5 Autophagy Tethering Factor	Protein Coding	45	GC18M045800	0.979569	https://www.genecards.org/cgi-bin/carddisp.pl?gene=EPG5
C2orf69	Chromosome 2 Open Reading Frame 69	Protein Coding	40	GC02P199911	0.979569	https://www.genecards.org/cgi-bin/carddisp.pl?gene=C2orf69
POLRMT	RNA Polymerase Mitochondrial	Protein Coding	50	GC19M000617	0.979374	https://www.genecards.org/cgi-bin/carddisp.pl?gene=POLRMT
IQSEC1	IQ Motif And Sec7 Domain ArfGEF 1	Protein Coding	48	GC03M022846	0.977458	https://www.genecards.org/cgi-bin/carddisp.pl?gene=IQSEC1
CACNA1D	Calcium Voltage-Gated Channel Subunit Alpha1 D	Protein Coding	55	GC03P053328	0.976276	https://www.genecards.org/cgi-bin/carddisp.pl?gene=CACNA1D
TNRC6A	Trinucleotide Repeat Containing Adaptor 6A	Protein Coding	46	GC16P044723	0.976276	https://www.genecards.org/cgi-bin/carddisp.pl?gene=TNRC6A
MPL	MPL Proto-Oncogene, Thrombopoietin Receptor	Protein Coding	55	GC01P043337	0.975822	https://www.genecards.org/cgi-bin/carddisp.pl?gene=MPL
ABAT	4-Aminobutyrate Aminotransferase	Protein Coding	53	GC16P008674	0.975822	https://www.genecards.org/cgi-bin/carddisp.pl?gene=ABAT
FAN1	FANCD2 And FANCI Associated Nuclease 1	Protein Coding	46	GC15P050337	0.975822	https://www.genecards.org/cgi-bin/carddisp.pl?gene=FAN1
CUL7	Cullin 7	Protein Coding	47	GC06M043037	0.975557	https://www.genecards.org/cgi-bin/carddisp.pl?gene=CUL7
RPS10	Ribosomal Protein S10	Protein Coding	51	GC06M078022	0.975414	https://www.genecards.org/cgi-bin/carddisp.pl?gene=RPS10
DIAPH1	Diaphanous Related Formin 1	Protein Coding	53	GC05M141516	0.975147	https://www.genecards.org/cgi-bin/carddisp.pl?gene=DIAPH1
COL6A3	Collagen Type VI Alpha 3 Chain	Protein Coding	52	GC02M237324	0.975147	https://www.genecards.org/cgi-bin/carddisp.pl?gene=COL6A3
GCDH	Glutaryl-CoA Dehydrogenase	Protein Coding	52	GC19P012891	0.975147	https://www.genecards.org/cgi-bin/carddisp.pl?gene=GCDH
FUT8	Fucosyltransferase 8	Protein Coding	51	GC14P065411	0.975147	https://www.genecards.org/cgi-bin/carddisp.pl?gene=FUT8
SAMD9	Sterile Alpha Motif Domain Containing 9	Protein Coding	43	GC07M093099	0.975147	https://www.genecards.org/cgi-bin/carddisp.pl?gene=SAMD9
AMT	Aminomethyltransferase	Protein Coding	51	GC03M052168	0.973386	https://www.genecards.org/cgi-bin/carddisp.pl?gene=AMT
GCSH	Glycine Cleavage System Protein H	Protein Coding	50	GC16M081081	0.973386	https://www.genecards.org/cgi-bin/carddisp.pl?gene=GCSH
TYMP	Thymidine Phosphorylase	Protein Coding	54	GC22M050525	0.970858	https://www.genecards.org/cgi-bin/carddisp.pl?gene=TYMP
TALDO1	Transaldolase 1	Protein Coding	53	GC11P002661	0.970858	https://www.genecards.org/cgi-bin/carddisp.pl?gene=TALDO1
STT3B	STT3 Oligosaccharyltransferase Complex Catalytic Subunit B	Protein Coding	50	GC03P031532	0.970858	https://www.genecards.org/cgi-bin/carddisp.pl?gene=STT3B
SMN1	Survival Of Motor Neuron 1, Telomeric	Protein Coding	47	GC05P070924	0.970858	https://www.genecards.org/cgi-bin/carddisp.pl?gene=SMN1
LYRM7	LYR Motif Containing 7	Protein Coding	45	GC05P131170	0.970858	https://www.genecards.org/cgi-bin/carddisp.pl?gene=LYRM7
TIMMDC1	Translocase Of Inner Mitochondrial Membrane Domain Containing 1	Protein Coding	45	GC03P119498	0.970858	https://www.genecards.org/cgi-bin/carddisp.pl?gene=TIMMDC1
BNC2	Basonuclin 2	Protein Coding	46	GC09M016410	0.970709	https://www.genecards.org/cgi-bin/carddisp.pl?gene=BNC2
ZFPM2	Zinc Finger Protein, FOG Family Member 2	Protein Coding	47	GC08P104590	0.969875	https://www.genecards.org/cgi-bin/carddisp.pl?gene=ZFPM2
HNF4A	Hepatocyte Nuclear Factor 4 Alpha	Protein Coding	56	GC20P044355	0.968078	https://www.genecards.org/cgi-bin/carddisp.pl?gene=HNF4A
SEC23B	SEC23 Homolog B, COPII Coat Complex Component	Protein Coding	50	GC20P018507	0.968078	https://www.genecards.org/cgi-bin/carddisp.pl?gene=SEC23B
NDP	Norrin Cystine Knot Growth Factor NDP	Protein Coding	48	GC0XM043948	0.968078	https://www.genecards.org/cgi-bin/carddisp.pl?gene=NDP
SMPD4	Sphingomyelin Phosphodiesterase 4	Protein Coding	46	GC02M130151	0.967691	https://www.genecards.org/cgi-bin/carddisp.pl?gene=SMPD4
HNRNPR	Heterogeneous Nuclear Ribonucleoprotein R	Protein Coding	48	GC01M023303	0.965592	https://www.genecards.org/cgi-bin/carddisp.pl?gene=HNRNPR
VPS13B	Vacuolar Protein Sorting 13 Homolog B	Protein Coding	48	GC08P099011	0.965592	https://www.genecards.org/cgi-bin/carddisp.pl?gene=VPS13B
TMCO1	Transmembrane And Coiled-Coil Domains 1	Protein Coding	47	GC01M165724	0.965592	https://www.genecards.org/cgi-bin/carddisp.pl?gene=TMCO1
GRIK2	Glutamate Ionotropic Receptor Kainate Type Subunit 2	Protein Coding	56	GC06P100962	0.964619	https://www.genecards.org/cgi-bin/carddisp.pl?gene=GRIK2
DAG1	Dystroglycan 1	Protein Coding	53	GC03P050927	0.964619	https://www.genecards.org/cgi-bin/carddisp.pl?gene=DAG1
DYNC1H1	Dynein Cytoplasmic 1 Heavy Chain 1	Protein Coding	51	GC14P111587	0.964619	https://www.genecards.org/cgi-bin/carddisp.pl?gene=DYNC1H1
TOE1	Target Of EGR1, Exonuclease	Protein Coding	46	GC01P045579	0.964619	https://www.genecards.org/cgi-bin/carddisp.pl?gene=TOE1
JAK2	Janus Kinase 2	Protein Coding	61	GC09P004985	0.964099	https://www.genecards.org/cgi-bin/carddisp.pl?gene=JAK2
PTF1A	Pancreas Associated Transcription Factor 1a	Protein Coding	48	GC10P023194	0.964099	https://www.genecards.org/cgi-bin/carddisp.pl?gene=PTF1A
CHUK	Component Of Inhibitor Of Nuclear Factor Kappa B Kinase Complex	Protein Coding	58	GC10M100230	0.963135	https://www.genecards.org/cgi-bin/carddisp.pl?gene=CHUK
CDH23	Cadherin Related 23	Protein Coding	51	GC10P071396	0.963135	https://www.genecards.org/cgi-bin/carddisp.pl?gene=CDH23
NUP62	Nucleoporin 62	Protein Coding	51	GC19M049906	0.963135	https://www.genecards.org/cgi-bin/carddisp.pl?gene=NUP62
HIBCH	3-Hydroxyisobutyryl-CoA Hydrolase	Protein Coding	50	GC02M190189	0.963135	https://www.genecards.org/cgi-bin/carddisp.pl?gene=HIBCH
TMEM106B	Transmembrane Protein 106B	Protein Coding	46	GC07P012232	0.963135	https://www.genecards.org/cgi-bin/carddisp.pl?gene=TMEM106B
NSUN3	NOP2/Sun RNA Methyltransferase 3	Protein Coding	44	GC03P094062	0.963135	https://www.genecards.org/cgi-bin/carddisp.pl?gene=NSUN3
DNM1L	Dynamin 1 Like	Protein Coding	54	GC12P032679	0.962085	https://www.genecards.org/cgi-bin/carddisp.pl?gene=DNM1L
OGDH	Oxoglutarate Dehydrogenase	Protein Coding	53	GC07P044606	0.962085	https://www.genecards.org/cgi-bin/carddisp.pl?gene=OGDH
OSTM1	Osteoclastogenesis Associated Transmembrane Protein 1	Protein Coding	48	GC06M108251	0.962085	https://www.genecards.org/cgi-bin/carddisp.pl?gene=OSTM1
VPS33A	VPS33A Core Subunit Of CORVET And HOPS Complexes	Protein Coding	48	GC12M122229	0.962085	https://www.genecards.org/cgi-bin/carddisp.pl?gene=VPS33A
BRAT1	BRCA1 Associated ATM Activator 1	Protein Coding	45	GC07M002904	0.962085	https://www.genecards.org/cgi-bin/carddisp.pl?gene=BRAT1
DPM2	Dolichyl-Phosphate Mannosyltransferase Subunit 2, Regulatory	Protein Coding	43	GC09M127935	0.962085	https://www.genecards.org/cgi-bin/carddisp.pl?gene=DPM2
RAB27A	RAB27A, Member RAS Oncogene Family	Protein Coding	55	GC15M055202	0.96184	https://www.genecards.org/cgi-bin/carddisp.pl?gene=RAB27A
SMARCAL1	SWI/SNF Related, Matrix Associated, Actin Dependent Regulator Of Chromatin, Subfamily A Like 1	Protein Coding	52	GC02P216412	0.958645	https://www.genecards.org/cgi-bin/carddisp.pl?gene=SMARCAL1
NCAPD2	Non-SMC Condensin I Complex Subunit D2	Protein Coding	48	GC12P006493	0.958645	https://www.genecards.org/cgi-bin/carddisp.pl?gene=NCAPD2
RAB3GAP1	RAB3 GTPase Activating Protein Catalytic Subunit 1	Protein Coding	48	GC02P135052	0.958645	https://www.genecards.org/cgi-bin/carddisp.pl?gene=RAB3GAP1
PAM16	Presequence Translocase Associated Motor 16	Protein Coding	46	GC16M009966	0.958645	https://www.genecards.org/cgi-bin/carddisp.pl?gene=PAM16
NUP85	Nucleoporin 85	Protein Coding	48	GC17P075205	0.957259	https://www.genecards.org/cgi-bin/carddisp.pl?gene=NUP85
GALNS	Galactosamine (N-Acetyl)-6-Sulfatase	Protein Coding	55	GC16M088813	0.955908	https://www.genecards.org/cgi-bin/carddisp.pl?gene=GALNS
HCN4	Hyperpolarization Activated Cyclic Nucleotide Gated Potassium Channel 4	Protein Coding	55	GC15M073319	0.955908	https://www.genecards.org/cgi-bin/carddisp.pl?gene=HCN4
ATP7B	ATPase Copper Transporting Beta	Protein Coding	54	GC13M051930	0.955908	https://www.genecards.org/cgi-bin/carddisp.pl?gene=ATP7B
SLC19A3	Solute Carrier Family 19 Member 3	Protein Coding	53	GC02M227685	0.955908	https://www.genecards.org/cgi-bin/carddisp.pl?gene=SLC19A3
HINT1	Histidine Triad Nucleotide Binding Protein 1	Protein Coding	52	GC05M131159	0.955908	https://www.genecards.org/cgi-bin/carddisp.pl?gene=HINT1
LTBP1	Latent Transforming Growth Factor Beta Binding Protein 1	Protein Coding	52	GC02P032946	0.955908	https://www.genecards.org/cgi-bin/carddisp.pl?gene=LTBP1
EYA1	EYA Transcriptional Coactivator And Phosphatase 1	Protein Coding	51	GC08M071210	0.955908	https://www.genecards.org/cgi-bin/carddisp.pl?gene=EYA1
PAX1	Paired Box 1	Protein Coding	50	GC20P021705	0.955908	https://www.genecards.org/cgi-bin/carddisp.pl?gene=PAX1
ARVCF	ARVCF Delta Catenin Family Member	Protein Coding	46	GC22M019966	0.952741	https://www.genecards.org/cgi-bin/carddisp.pl?gene=ARVCF
ATM	ATM Serine/Threonine Kinase	Protein Coding	60	GC11P108222	0.952509	https://www.genecards.org/cgi-bin/carddisp.pl?gene=ATM
CDH2	Cadherin 2	Protein Coding	59	GC18M029426	0.952509	https://www.genecards.org/cgi-bin/carddisp.pl?gene=CDH2
PIGN	Phosphatidylinositol Glycan Anchor Biosynthesis Class N	Protein Coding	48	GC18M061905	0.952509	https://www.genecards.org/cgi-bin/carddisp.pl?gene=PIGN
GPC3	Glypican 3	Protein Coding	53	GC0XM133535	0.952122	https://www.genecards.org/cgi-bin/carddisp.pl?gene=GPC3
MTOR	Mechanistic Target Of Rapamycin Kinase	Protein Coding	63	GC01M011106	0.951421	https://www.genecards.org/cgi-bin/carddisp.pl?gene=MTOR
TTN	Titin	Protein Coding	55	GC02M178525	0.951421	https://www.genecards.org/cgi-bin/carddisp.pl?gene=TTN
CDKL5	Cyclin Dependent Kinase Like 5	Protein Coding	51	GC0XP018425	0.951421	https://www.genecards.org/cgi-bin/carddisp.pl?gene=CDKL5
FAR1	Fatty Acyl-CoA Reductase 1	Protein Coding	50	GC11P013668	0.951421	https://www.genecards.org/cgi-bin/carddisp.pl?gene=FAR1
IFT74	Intraflagellar Transport 74	Protein Coding	45	GC09P026947	0.951421	https://www.genecards.org/cgi-bin/carddisp.pl?gene=IFT74
ACTN2	Actinin Alpha 2	Protein Coding	53	GC01P236686	0.950518	https://www.genecards.org/cgi-bin/carddisp.pl?gene=ACTN2
BCS1L	BCS1 Homolog, Ubiquinol-Cytochrome C Reductase Complex Chaperone	Protein Coding	51	GC02P218658	0.950518	https://www.genecards.org/cgi-bin/carddisp.pl?gene=BCS1L
PCSK1	Proprotein Convertase Subtilisin/Kexin Type 1	Protein Coding	56	GC05M096391	0.949693	https://www.genecards.org/cgi-bin/carddisp.pl?gene=PCSK1
TUB	TUB Bipartite Transcription Factor	Protein Coding	51	GC11P008040	0.949693	https://www.genecards.org/cgi-bin/carddisp.pl?gene=TUB
LIG4	DNA Ligase 4	Protein Coding	53	GC13M108207	0.949651	https://www.genecards.org/cgi-bin/carddisp.pl?gene=LIG4
SOX10	SRY-Box Transcription Factor 10	Protein Coding	52	GC22M067679	0.948776	https://www.genecards.org/cgi-bin/carddisp.pl?gene=SOX10
PLCB3	Phospholipase C Beta 3	Protein Coding	56	GC11P064251	0.947836	https://www.genecards.org/cgi-bin/carddisp.pl?gene=PLCB3
MLH3	MutL Homolog 3	Protein Coding	48	GC14M075013	0.947836	https://www.genecards.org/cgi-bin/carddisp.pl?gene=MLH3
MYCN	MYCN Proto-Oncogene, BHLH Transcription Factor	Protein Coding	54	GC02P015954	0.947135	https://www.genecards.org/cgi-bin/carddisp.pl?gene=MYCN
ASPA	Aspartoacylase	Protein Coding	50	GC17P003472	0.947135	https://www.genecards.org/cgi-bin/carddisp.pl?gene=ASPA
SH3PXD2B	SH3 And PX Domains 2B	Protein Coding	46	GC05M172325	0.947135	https://www.genecards.org/cgi-bin/carddisp.pl?gene=SH3PXD2B
INS	Insulin	Protein Coding	54	GC11M002159	0.943787	https://www.genecards.org/cgi-bin/carddisp.pl?gene=INS
ALG11	ALG11 Alpha-1,2-Mannosyltransferase	Protein Coding	48	GC13P052012	0.943787	https://www.genecards.org/cgi-bin/carddisp.pl?gene=ALG11
EXOSC8	Exosome Component 8	Protein Coding	48	GC13P036998	0.943787	https://www.genecards.org/cgi-bin/carddisp.pl?gene=EXOSC8
RBM8A	RNA Binding Motif Protein 8A	Protein Coding	48	GC01M145921	0.943787	https://www.genecards.org/cgi-bin/carddisp.pl?gene=RBM8A
ATAD3A	ATPase Family AAA Domain Containing 3A	Protein Coding	47	GC01P004977	0.943787	https://www.genecards.org/cgi-bin/carddisp.pl?gene=ATAD3A
NAXD	NAD(P)HX Dehydratase	Protein Coding	47	GC13P110725	0.943787	https://www.genecards.org/cgi-bin/carddisp.pl?gene=NAXD
MRPS34	Mitochondrial Ribosomal Protein S34	Protein Coding	43	GC16M001771	0.943787	https://www.genecards.org/cgi-bin/carddisp.pl?gene=MRPS34
MT-TS1	Mitochondrially Encoded TRNA-Ser (UCN) 1	RNA Gene	17	GCMTM007447	0.943787	https://www.genecards.org/cgi-bin/carddisp.pl?gene=MT-TS1
YY1	YY1 Transcription Factor	Protein Coding	55	GC14P100238	0.941161	https://www.genecards.org/cgi-bin/carddisp.pl?gene=YY1
ATP8B1	ATPase Phospholipid Transporting 8B1	Protein Coding	48	GC18M057646	0.941161	https://www.genecards.org/cgi-bin/carddisp.pl?gene=ATP8B1
CTC1	CST Telomere Replication Complex Component 1	Protein Coding	43	GC17M012688	0.941161	https://www.genecards.org/cgi-bin/carddisp.pl?gene=CTC1
USB1	U6 SnRNA Biogenesis Phosphodiesterase 1	Protein Coding	42	GC16P057999	0.941161	https://www.genecards.org/cgi-bin/carddisp.pl?gene=USB1
TARS1	Threonyl-TRNA Synthetase 1	Protein Coding	50	GC05P033441	0.938021	https://www.genecards.org/cgi-bin/carddisp.pl?gene=TARS1
ATRIP	ATR Interacting Protein	Protein Coding	49	GC03P050890	0.938021	https://www.genecards.org/cgi-bin/carddisp.pl?gene=ATRIP
DEF6	DEF6 Guanine Nucleotide Exchange Factor	Protein Coding	49	GC06P100318	0.938021	https://www.genecards.org/cgi-bin/carddisp.pl?gene=DEF6
ZNF335	Zinc Finger Protein 335	Protein Coding	45	GC20M045948	0.938021	https://www.genecards.org/cgi-bin/carddisp.pl?gene=ZNF335
FMR1	Fragile X Messenger Ribonucleoprotein 1	Protein Coding	51	GC0XP147964	0.937675	https://www.genecards.org/cgi-bin/carddisp.pl?gene=FMR1
TBX4	T-Box Transcription Factor 4	Protein Coding	48	GC17P072485	0.937172	https://www.genecards.org/cgi-bin/carddisp.pl?gene=TBX4
UNC80	Unc-80 Homolog, NALCN Channel Complex Subunit	Protein Coding	42	GC02P209771	0.937172	https://www.genecards.org/cgi-bin/carddisp.pl?gene=UNC80
ATP6V1E1	ATPase H+ Transporting V1 Subunit E1	Protein Coding	53	GC22M017592	0.936826	https://www.genecards.org/cgi-bin/carddisp.pl?gene=ATP6V1E1
FANCD2	FA Complementation Group D2	Protein Coding	53	GC03P010026	0.936826	https://www.genecards.org/cgi-bin/carddisp.pl?gene=FANCD2
KCNA2	Potassium Voltage-Gated Channel Subfamily A Member 2	Protein Coding	53	GC01M110519	0.936826	https://www.genecards.org/cgi-bin/carddisp.pl?gene=KCNA2
MCTP2	Multiple C2 And Transmembrane Domain Containing 2	Protein Coding	47	GC15P131037	0.936826	https://www.genecards.org/cgi-bin/carddisp.pl?gene=MCTP2
EZH2	Enhancer Of Zeste 2 Polycomb Repressive Complex 2 Subunit	Protein Coding	60	GC07M148807	0.936373	https://www.genecards.org/cgi-bin/carddisp.pl?gene=EZH2
STAMBP	STAM Binding Protein	Protein Coding	51	GC02P073828	0.936373	https://www.genecards.org/cgi-bin/carddisp.pl?gene=STAMBP
MARS2	Methionyl-TRNA Synthetase 2, Mitochondrial	Protein Coding	50	GC02P197705	0.936373	https://www.genecards.org/cgi-bin/carddisp.pl?gene=MARS2
RPL35A	Ribosomal Protein L35a	Protein Coding	50	GC03P197949	0.936373	https://www.genecards.org/cgi-bin/carddisp.pl?gene=RPL35A
RPS29	Ribosomal Protein S29	Protein Coding	49	GC14M049570	0.936373	https://www.genecards.org/cgi-bin/carddisp.pl?gene=RPS29
NCAPD3	Non-SMC Condensin II Complex Subunit D3	Protein Coding	48	GC11M134150	0.936373	https://www.genecards.org/cgi-bin/carddisp.pl?gene=NCAPD3
FBXO11	F-Box Protein 11	Protein Coding	48	GC02M047789	0.935572	https://www.genecards.org/cgi-bin/carddisp.pl?gene=FBXO11
CHRNA2	Cholinergic Receptor Nicotinic Alpha 2 Subunit	Protein Coding	56	GC08M027459	0.935568	https://www.genecards.org/cgi-bin/carddisp.pl?gene=CHRNA2
RYR2	Ryanodine Receptor 2	Protein Coding	53	GC01P237042	0.935568	https://www.genecards.org/cgi-bin/carddisp.pl?gene=RYR2
TPM3	Tropomyosin 3	Protein Coding	53	GC01M154155	0.935568	https://www.genecards.org/cgi-bin/carddisp.pl?gene=TPM3
EIF2B2	Eukaryotic Translation Initiation Factor 2B Subunit Beta	Protein Coding	51	GC14P075002	0.935568	https://www.genecards.org/cgi-bin/carddisp.pl?gene=EIF2B2
LTBP3	Latent Transforming Growth Factor Beta Binding Protein 3	Protein Coding	51	GC11M065538	0.935568	https://www.genecards.org/cgi-bin/carddisp.pl?gene=LTBP3
PCDH12	Protocadherin 12	Protein Coding	48	GC05M141943	0.935568	https://www.genecards.org/cgi-bin/carddisp.pl?gene=PCDH12
CCDC39	Coiled-Coil Domain Containing 39	Protein Coding	43	GC03M180602	0.935568	https://www.genecards.org/cgi-bin/carddisp.pl?gene=CCDC39
CFAP410	Cilia And Flagella Associated Protein 410	Protein Coding	42	GC21M044330	0.935568	https://www.genecards.org/cgi-bin/carddisp.pl?gene=CFAP410
PRDM13	PR/SET Domain 13	Protein Coding	40	GC06P099606	0.935568	https://www.genecards.org/cgi-bin/carddisp.pl?gene=PRDM13
CAD	Carbamoyl-Phosphate Synthetase 2, Aspartate Transcarbamylase, And Dihydroorotase	Protein Coding	56	GC02P027217	0.935149	https://www.genecards.org/cgi-bin/carddisp.pl?gene=CAD
SPRY2	Sprouty RTK Signaling Antagonist 2	Protein Coding	53	GC13M080335	0.935149	https://www.genecards.org/cgi-bin/carddisp.pl?gene=SPRY2
ATG5	Autophagy Related 5	Protein Coding	52	GC06M106045	0.935149	https://www.genecards.org/cgi-bin/carddisp.pl?gene=ATG5
TJP2	Tight Junction Protein 2	Protein Coding	51	GC09P069121	0.935149	https://www.genecards.org/cgi-bin/carddisp.pl?gene=TJP2
COL7A1	Collagen Type VII Alpha 1 Chain	Protein Coding	50	GC03M048564	0.935149	https://www.genecards.org/cgi-bin/carddisp.pl?gene=COL7A1
STAG3	Stromal Antigen 3	Protein Coding	48	GC07P100177	0.935149	https://www.genecards.org/cgi-bin/carddisp.pl?gene=STAG3
TRAPPC4	Trafficking Protein Particle Complex Subunit 4	Protein Coding	47	GC11P119018	0.935149	https://www.genecards.org/cgi-bin/carddisp.pl?gene=TRAPPC4
MRPS16	Mitochondrial Ribosomal Protein S16	Protein Coding	49	GC10M073248	0.933854	https://www.genecards.org/cgi-bin/carddisp.pl?gene=MRPS16
ITPA	Inosine Triphosphatase	Protein Coding	53	GC20P004770	0.928862	https://www.genecards.org/cgi-bin/carddisp.pl?gene=ITPA
NDUFAF4	NADH:Ubiquinone Oxidoreductase Complex Assembly Factor 4	Protein Coding	49	GC06M096889	0.928862	https://www.genecards.org/cgi-bin/carddisp.pl?gene=NDUFAF4
ZNFX1	Zinc Finger NFX1-Type Containing 1	Protein Coding	44	GC20M049373	0.928862	https://www.genecards.org/cgi-bin/carddisp.pl?gene=ZNFX1
SMAD2	SMAD Family Member 2	Protein Coding	59	GC18M047809	0.928837	https://www.genecards.org/cgi-bin/carddisp.pl?gene=SMAD2
VLDLR	Very Low Density Lipoprotein Receptor	Protein Coding	56	GC09P002611	0.928837	https://www.genecards.org/cgi-bin/carddisp.pl?gene=VLDLR
MEF2C	Myocyte Enhancer Factor 2C	Protein Coding	55	GC05M088718	0.928837	https://www.genecards.org/cgi-bin/carddisp.pl?gene=MEF2C
COL18A1	Collagen Type XVIII Alpha 1 Chain	Protein Coding	53	GC21P045405	0.928837	https://www.genecards.org/cgi-bin/carddisp.pl?gene=COL18A1
SERPINH1	Serpin Family H Member 1	Protein Coding	53	GC11P075562	0.928837	https://www.genecards.org/cgi-bin/carddisp.pl?gene=SERPINH1
SLC4A4	Solute Carrier Family 4 Member 4	Protein Coding	53	GC04P071063	0.928837	https://www.genecards.org/cgi-bin/carddisp.pl?gene=SLC4A4
SUCLA2	Succinate-CoA Ligase ADP-Forming Subunit Beta	Protein Coding	53	GC13M047745	0.928837	https://www.genecards.org/cgi-bin/carddisp.pl?gene=SUCLA2
SLC39A8	Solute Carrier Family 39 Member 8	Protein Coding	52	GC04M102252	0.928837	https://www.genecards.org/cgi-bin/carddisp.pl?gene=SLC39A8
PMPCA	Peptidase, Mitochondrial Processing Subunit Alpha	Protein Coding	50	GC09P136410	0.928837	https://www.genecards.org/cgi-bin/carddisp.pl?gene=PMPCA
SDHC	Succinate Dehydrogenase Complex Subunit C	Protein Coding	50	GC01P161314	0.928837	https://www.genecards.org/cgi-bin/carddisp.pl?gene=SDHC
CHD8	Chromodomain Helicase DNA Binding Protein 8	Protein Coding	48	GC14M021385	0.928837	https://www.genecards.org/cgi-bin/carddisp.pl?gene=CHD8
CLP1	Cleavage Factor Polyribonucleotide Kinase Subunit 1	Protein Coding	48	GC11P057648	0.928837	https://www.genecards.org/cgi-bin/carddisp.pl?gene=CLP1
DPH1	Diphthamide Biosynthesis 1	Protein Coding	47	GC17P002030	0.928837	https://www.genecards.org/cgi-bin/carddisp.pl?gene=DPH1
CEP135	Centrosomal Protein 135	Protein Coding	46	GC04P055948	0.928837	https://www.genecards.org/cgi-bin/carddisp.pl?gene=CEP135
DPH2	Diphthamide Biosynthesis 2	Protein Coding	46	GC01P043969	0.928837	https://www.genecards.org/cgi-bin/carddisp.pl?gene=DPH2
TRAPPC9	Trafficking Protein Particle Complex Subunit 9	Protein Coding	46	GC08M139728	0.928837	https://www.genecards.org/cgi-bin/carddisp.pl?gene=TRAPPC9
RSPH9	Radial Spoke Head Component 9	Protein Coding	44	GC06P100404	0.928837	https://www.genecards.org/cgi-bin/carddisp.pl?gene=RSPH9
LINS1	Lines Homolog 1	Protein Coding	41	GC15M130285	0.928837	https://www.genecards.org/cgi-bin/carddisp.pl?gene=LINS1
BLTP1	Bridge-Like Lipid Transfer Protein Family Member 1	Protein Coding	40	GC04P122154	0.928837	https://www.genecards.org/cgi-bin/carddisp.pl?gene=BLTP1
RAI1	Retinoic Acid Induced 1	Protein Coding	46	GC17P070892	0.928672	https://www.genecards.org/cgi-bin/carddisp.pl?gene=RAI1
SEC61A1	SEC61 Translocon Subunit Alpha 1	Protein Coding	49	GC03P128051	0.928085	https://www.genecards.org/cgi-bin/carddisp.pl?gene=SEC61A1
GDF11	Growth Differentiation Factor 11	Protein Coding	49	GC12P055743	0.927171	https://www.genecards.org/cgi-bin/carddisp.pl?gene=GDF11
AIMP2	Aminoacyl TRNA Synthetase Complex Interacting Multifunctional Protein 2	Protein Coding	51	GC07P006016	0.924549	https://www.genecards.org/cgi-bin/carddisp.pl?gene=AIMP2
SLC33A1	Solute Carrier Family 33 Member 1	Protein Coding	50	GC03M155821	0.924549	https://www.genecards.org/cgi-bin/carddisp.pl?gene=SLC33A1
ALG14	ALG14 UDP-N-Acetylglucosaminyltransferase Subunit	Protein Coding	47	GC01M094974	0.924549	https://www.genecards.org/cgi-bin/carddisp.pl?gene=ALG14
KMT5B	Lysine Methyltransferase 5B	Protein Coding	47	GC11M106256	0.924549	https://www.genecards.org/cgi-bin/carddisp.pl?gene=KMT5B
VPS35L	VPS35 Endosomal Protein Sorting Factor Like	Protein Coding	42	GC16P019555	0.924549	https://www.genecards.org/cgi-bin/carddisp.pl?gene=VPS35L
BLM	BLM RecQ Like Helicase	Protein Coding	56	GC15P090717	0.922863	https://www.genecards.org/cgi-bin/carddisp.pl?gene=BLM
GATA6	GATA Binding Protein 6	Protein Coding	53	GC18P022169	0.922863	https://www.genecards.org/cgi-bin/carddisp.pl?gene=GATA6
NDUFA6	NADH:Ubiquinone Oxidoreductase Subunit A6	Protein Coding	50	GC22M042085	0.922863	https://www.genecards.org/cgi-bin/carddisp.pl?gene=NDUFA6
SBDS	SBDS Ribosome Maturation Factor	Protein Coding	50	GC07M066987	0.922863	https://www.genecards.org/cgi-bin/carddisp.pl?gene=SBDS
GNB1	G Protein Subunit Beta 1	Protein Coding	52	GC01M001785	0.921768	https://www.genecards.org/cgi-bin/carddisp.pl?gene=GNB1
FANCE	FA Complementation Group E	Protein Coding	50	GC06P100323	0.921768	https://www.genecards.org/cgi-bin/carddisp.pl?gene=FANCE
PLAG1	PLAG1 Zinc Finger	Protein Coding	47	GC08M056443	0.921768	https://www.genecards.org/cgi-bin/carddisp.pl?gene=PLAG1
PIGP	Phosphatidylinositol Glycan Anchor Biosynthesis Class P	Protein Coding	43	GC21M037059	0.921768	https://www.genecards.org/cgi-bin/carddisp.pl?gene=PIGP
PALB2	Partner And Localizer Of BRCA2	Protein Coding	51	GC16M023603	0.921036	https://www.genecards.org/cgi-bin/carddisp.pl?gene=PALB2
FANCI	FA Complementation Group I	Protein Coding	50	GC15P089243	0.921036	https://www.genecards.org/cgi-bin/carddisp.pl?gene=FANCI
FANCM	FA Complementation Group M	Protein Coding	49	GC14P045135	0.921036	https://www.genecards.org/cgi-bin/carddisp.pl?gene=FANCM
SLX4	SLX4 Structure-Specific Endonuclease Subunit	Protein Coding	45	GC16M003581	0.921036	https://www.genecards.org/cgi-bin/carddisp.pl?gene=SLX4
HLA-DRB5	Major Histocompatibility Complex, Class II, DR Beta 5	Protein Coding	46	GC06M077943	0.920435	https://www.genecards.org/cgi-bin/carddisp.pl?gene=HLA-DRB5
MICA	MHC Class I Polypeptide-Related Sequence A	Protein Coding	46	GC06P031399	0.920435	https://www.genecards.org/cgi-bin/carddisp.pl?gene=MICA
LY6G5B	Lymphocyte Antigen 6 Family Member G5B	Protein Coding	38	GC06P100209	0.920435	https://www.genecards.org/cgi-bin/carddisp.pl?gene=LY6G5B
HLA-DRB6	Major Histocompatibility Complex, Class II, DR Beta 6 (Pseudogene)	Pseudogene	18	GC06M077945	0.920435	https://www.genecards.org/cgi-bin/carddisp.pl?gene=HLA-DRB6
ENSG00000272221	Novel Transcript	RNA Gene	10	GC06M077874	0.920435	https://www.genecards.org/cgi-bin/carddisp.pl?gene=ENSG00000272221
HSALNG0149400		RNA Gene	6	GC06M079100	0.920435	https://www.genecards.org/cgi-bin/carddisp.pl?gene=HSALNG0149400
RF00017-5465		RNA Gene	5	GC06M080299	0.920435	https://www.genecards.org/cgi-bin/carddisp.pl?gene=RF00017-5465
CSF1R	Colony Stimulating Factor 1 Receptor	Protein Coding	59	GC05M150053	0.919604	https://www.genecards.org/cgi-bin/carddisp.pl?gene=CSF1R
GABRA3	Gamma-Aminobutyric Acid Type A Receptor Subunit Alpha3	Protein Coding	53	GC0XM152166	0.919604	https://www.genecards.org/cgi-bin/carddisp.pl?gene=GABRA3
ATN1	Atrophin 1	Protein Coding	51	GC12P026362	0.919604	https://www.genecards.org/cgi-bin/carddisp.pl?gene=ATN1
MYPN	Myopalladin	Protein Coding	49	GC10P068106	0.919604	https://www.genecards.org/cgi-bin/carddisp.pl?gene=MYPN
RPS28	Ribosomal Protein S28	Protein Coding	46	GC19P008469	0.919604	https://www.genecards.org/cgi-bin/carddisp.pl?gene=RPS28
BPTF	Bromodomain PHD Finger Transcription Factor	Protein Coding	48	GC17P067825	0.919436	https://www.genecards.org/cgi-bin/carddisp.pl?gene=BPTF
MPLKIP	M-Phase Specific PLK1 Interacting Protein	Protein Coding	44	GC07M040126	0.91768	https://www.genecards.org/cgi-bin/carddisp.pl?gene=MPLKIP
REV3L	REV3 Like, DNA Directed Polymerase Zeta Catalytic Subunit	Protein Coding	51	GC06M111299	0.916071	https://www.genecards.org/cgi-bin/carddisp.pl?gene=REV3L
MRM2	Mitochondrial RRNA Methyltransferase 2	Protein Coding	46	GC07M002234	0.916071	https://www.genecards.org/cgi-bin/carddisp.pl?gene=MRM2
NUP107	Nucleoporin 107	Protein Coding	51	GC12P068686	0.915668	https://www.genecards.org/cgi-bin/carddisp.pl?gene=NUP107
RMRP	RNA Component Of Mitochondrial RNA Processing Endoribonuclease	RNA Gene	26	GC09M035655	0.915077	https://www.genecards.org/cgi-bin/carddisp.pl?gene=RMRP
CFI	Complement Factor I	Protein Coding	54	GC04M109732	0.913912	https://www.genecards.org/cgi-bin/carddisp.pl?gene=CFI
COX4I1	Cytochrome C Oxidase Subunit 4I1	Protein Coding	52	GC16P085798	0.913912	https://www.genecards.org/cgi-bin/carddisp.pl?gene=COX4I1
LARS2	Leucyl-TRNA Synthetase 2, Mitochondrial	Protein Coding	52	GC03P050749	0.913912	https://www.genecards.org/cgi-bin/carddisp.pl?gene=LARS2
ARL3	ADP Ribosylation Factor Like GTPase 3	Protein Coding	51	GC10M102673	0.913912	https://www.genecards.org/cgi-bin/carddisp.pl?gene=ARL3
NDUFS2	NADH:Ubiquinone Oxidoreductase Core Subunit S2	Protein Coding	51	GC01P161197	0.913912	https://www.genecards.org/cgi-bin/carddisp.pl?gene=NDUFS2
LAMA5	Laminin Subunit Alpha 5	Protein Coding	50	GC20M062307	0.913912	https://www.genecards.org/cgi-bin/carddisp.pl?gene=LAMA5
NDUFV2	NADH:Ubiquinone Oxidoreductase Core Subunit V2	Protein Coding	50	GC18P009092	0.913912	https://www.genecards.org/cgi-bin/carddisp.pl?gene=NDUFV2
PNPT1	Polyribonucleotide Nucleotidyltransferase 1	Protein Coding	50	GC02M055634	0.913912	https://www.genecards.org/cgi-bin/carddisp.pl?gene=PNPT1
SCUBE3	Signal Peptide, CUB Domain And EGF Like Domain Containing 3	Protein Coding	48	GC06P100319	0.913912	https://www.genecards.org/cgi-bin/carddisp.pl?gene=SCUBE3
NOG	Noggin	Protein Coding	53	GC17P056593	0.909599	https://www.genecards.org/cgi-bin/carddisp.pl?gene=NOG
FOXP1	Forkhead Box P1	Protein Coding	51	GC03M070954	0.909599	https://www.genecards.org/cgi-bin/carddisp.pl?gene=FOXP1
AGO2	Argonaute RISC Catalytic Component 2	Protein Coding	50	GC08M140522	0.909599	https://www.genecards.org/cgi-bin/carddisp.pl?gene=AGO2
B3GALNT2	Beta-1,3-N-Acetylgalactosaminyltransferase 2	Protein Coding	48	GC01M235440	0.909599	https://www.genecards.org/cgi-bin/carddisp.pl?gene=B3GALNT2
KIDINS220	Kinase D Interacting Substrate 220	Protein Coding	48	GC02M008724	0.909599	https://www.genecards.org/cgi-bin/carddisp.pl?gene=KIDINS220
SIX6	SIX Homeobox 6	Protein Coding	48	GC14P060508	0.909599	https://www.genecards.org/cgi-bin/carddisp.pl?gene=SIX6
MED25	Mediator Complex Subunit 25	Protein Coding	47	GC19P080065	0.909599	https://www.genecards.org/cgi-bin/carddisp.pl?gene=MED25
TCTN2	Tectonic Family Member 2	Protein Coding	47	GC12P123671	0.909599	https://www.genecards.org/cgi-bin/carddisp.pl?gene=TCTN2
TTC5	Tetratricopeptide Repeat Domain 5	Protein Coding	47	GC14M020256	0.909599	https://www.genecards.org/cgi-bin/carddisp.pl?gene=TTC5
AP4M1	Adaptor Related Protein Complex 4 Subunit Mu 1	Protein Coding	45	GC07P101882	0.909599	https://www.genecards.org/cgi-bin/carddisp.pl?gene=AP4M1
LSM11	LSM11, U7 Small Nuclear RNA Associated	Protein Coding	43	GC05P157743	0.909599	https://www.genecards.org/cgi-bin/carddisp.pl?gene=LSM11
NDST1	N-Deacetylase And N-Sulfotransferase 1	Protein Coding	52	GC05P150484	0.906199	https://www.genecards.org/cgi-bin/carddisp.pl?gene=NDST1
CHCHD10	Coiled-Coil-Helix-Coiled-Coil-Helix Domain Containing 10	Protein Coding	46	GC22M023765	0.906199	https://www.genecards.org/cgi-bin/carddisp.pl?gene=CHCHD10
TUFM	Tu Translation Elongation Factor, Mitochondrial	Protein Coding	52	GC16M039905	0.905595	https://www.genecards.org/cgi-bin/carddisp.pl?gene=TUFM
SLC25A4	Solute Carrier Family 25 Member 4	Protein Coding	56	GC04P185143	0.904209	https://www.genecards.org/cgi-bin/carddisp.pl?gene=SLC25A4
ACOX1	Acyl-CoA Oxidase 1	Protein Coding	52	GC17M075941	0.904209	https://www.genecards.org/cgi-bin/carddisp.pl?gene=ACOX1
DCX	Doublecortin	Protein Coding	51	GC0XM111293	0.904209	https://www.genecards.org/cgi-bin/carddisp.pl?gene=DCX
PITX1	Paired Like Homeodomain 1	Protein Coding	51	GC05M135027	0.904209	https://www.genecards.org/cgi-bin/carddisp.pl?gene=PITX1
PAICS	Phosphoribosylaminoimidazole Carboxylase And Phosphoribosylaminoimidazolesuccinocarboxamide Synthase	Protein Coding	50	GC04P056410	0.904209	https://www.genecards.org/cgi-bin/carddisp.pl?gene=PAICS
GLE1	GLE1 RNA Export Mediator	Protein Coding	49	GC09P128504	0.904209	https://www.genecards.org/cgi-bin/carddisp.pl?gene=GLE1
RINT1	RAD50 Interactor 1	Protein Coding	45	GC07P105532	0.904209	https://www.genecards.org/cgi-bin/carddisp.pl?gene=RINT1
VPS50	VPS50 Subunit Of EARP/GARPII Complex	Protein Coding	44	GC07P093233	0.904209	https://www.genecards.org/cgi-bin/carddisp.pl?gene=VPS50
C18orf32	Chromosome 18 Open Reading Frame 32	Protein Coding	40	GC18M049477	0.904209	https://www.genecards.org/cgi-bin/carddisp.pl?gene=C18orf32
SLC25A22	Solute Carrier Family 25 Member 22	Protein Coding	48	GC11M007289	0.903536	https://www.genecards.org/cgi-bin/carddisp.pl?gene=SLC25A22
DDC	Dopa Decarboxylase	Protein Coding	57	GC07M050458	0.903383	https://www.genecards.org/cgi-bin/carddisp.pl?gene=DDC
PTPN1	Protein Tyrosine Phosphatase Non-Receptor Type 1	Protein Coding	57	GC20P050510	0.903383	https://www.genecards.org/cgi-bin/carddisp.pl?gene=PTPN1
RHOA	Ras Homolog Family Member A	Protein Coding	57	GC03M049359	0.903383	https://www.genecards.org/cgi-bin/carddisp.pl?gene=RHOA
MAPKAPK3	MAPK Activated Protein Kinase 3	Protein Coding	56	GC03P050611	0.903383	https://www.genecards.org/cgi-bin/carddisp.pl?gene=MAPKAPK3
CYP1B1	Cytochrome P450 Family 1 Subfamily B Member 1	Protein Coding	55	GC02M038066	0.903383	https://www.genecards.org/cgi-bin/carddisp.pl?gene=CYP1B1
CFB	Complement Factor B	Protein Coding	54	GC06P031945	0.903383	https://www.genecards.org/cgi-bin/carddisp.pl?gene=CFB
PLCB1	Phospholipase C Beta 1	Protein Coding	54	GC20P008061	0.903383	https://www.genecards.org/cgi-bin/carddisp.pl?gene=PLCB1
F13A1	Coagulation Factor XIII A Chain	Protein Coding	53	GC06M006144	0.903383	https://www.genecards.org/cgi-bin/carddisp.pl?gene=F13A1
PDE10A	Phosphodiesterase 10A	Protein Coding	53	GC06M165327	0.903383	https://www.genecards.org/cgi-bin/carddisp.pl?gene=PDE10A
TCF7L2	Transcription Factor 7 Like 2	Protein Coding	53	GC10P112950	0.903383	https://www.genecards.org/cgi-bin/carddisp.pl?gene=TCF7L2
HABP2	Hyaluronan Binding Protein 2	Protein Coding	52	GC10P113550	0.903383	https://www.genecards.org/cgi-bin/carddisp.pl?gene=HABP2
FBXO7	F-Box Protein 7	Protein Coding	50	GC22P032474	0.903383	https://www.genecards.org/cgi-bin/carddisp.pl?gene=FBXO7
SLC39A7	Solute Carrier Family 39 Member 7	Protein Coding	50	GC06P033200	0.903383	https://www.genecards.org/cgi-bin/carddisp.pl?gene=SLC39A7
NDUFB8	NADH:Ubiquinone Oxidoreductase Subunit B8	Protein Coding	49	GC10M100523	0.903383	https://www.genecards.org/cgi-bin/carddisp.pl?gene=NDUFB8
PRRX1	Paired Related Homeobox 1	Protein Coding	49	GC01P170662	0.903383	https://www.genecards.org/cgi-bin/carddisp.pl?gene=PRRX1
PCDH15	Protocadherin Related 15	Protein Coding	48	GC10M053802	0.903383	https://www.genecards.org/cgi-bin/carddisp.pl?gene=PCDH15
TMPRSS3	Transmembrane Serine Protease 3	Protein Coding	48	GC21M042371	0.903383	https://www.genecards.org/cgi-bin/carddisp.pl?gene=TMPRSS3
IMPG1	Interphotoreceptor Matrix Proteoglycan 1	Protein Coding	47	GC06M075921	0.903383	https://www.genecards.org/cgi-bin/carddisp.pl?gene=IMPG1
KCNT2	Potassium Sodium-Activated Channel Subfamily T Member 2	Protein Coding	47	GC01M196225	0.903383	https://www.genecards.org/cgi-bin/carddisp.pl?gene=KCNT2
MEI1	Meiotic Double-Stranded Break Formation Protein 1	Protein Coding	43	GC22P041699	0.903383	https://www.genecards.org/cgi-bin/carddisp.pl?gene=MEI1
RILPL1	Rab Interacting Lysosomal Protein Like 1	Protein Coding	43	GC12M123470	0.903383	https://www.genecards.org/cgi-bin/carddisp.pl?gene=RILPL1
SAMD12	Sterile Alpha Motif Domain Containing 12	Protein Coding	43	GC08M118131	0.903383	https://www.genecards.org/cgi-bin/carddisp.pl?gene=SAMD12
SPAG17	Sperm Associated Antigen 17	Protein Coding	42	GC01M117953	0.903383	https://www.genecards.org/cgi-bin/carddisp.pl?gene=SPAG17
MYO1H	Myosin IH	Protein Coding	41	GC12P109311	0.903383	https://www.genecards.org/cgi-bin/carddisp.pl?gene=MYO1H
FZD4	Frizzled Class Receptor 4	Protein Coding	57	GC11M086945	0.902121	https://www.genecards.org/cgi-bin/carddisp.pl?gene=FZD4
SCN5A	Sodium Voltage-Gated Channel Alpha Subunit 5	Protein Coding	57	GC03M038549	0.902121	https://www.genecards.org/cgi-bin/carddisp.pl?gene=SCN5A
KCNJ1	Potassium Inwardly Rectifying Channel Subfamily J Member 1	Protein Coding	55	GC11M128741	0.902121	https://www.genecards.org/cgi-bin/carddisp.pl?gene=KCNJ1
[truncated: 3,211 more rows]

## Sheet: Table S4
Table S4: Genes related to inflammaging.
Gene Symbol
TERT
CNR1
AGER
ERCC2
CTSD
THBS1
SNCA
GATA1
HLA-C
MTHFR
[truncated: 1,060 more rows]

[truncated: 14 more sheets: Table S5, Table S6, Table S7, Table S8, Table S9, Table S10, Table S11, Table S12, Table S13, Table S14, Table S15, Table S16, Table S17, Table S18]
